# Supplementary material for: The Transcription Factors WRKY41 and WRKY53 Mediate Early Flowering Induced by the Novel Plant Growth Regulator Guvermectin in Arabidopsis thaliana
Source: Int J Mol Sci. 2023 May 8;24(9):8424. doi: 10.3390/ijms24098424 (PMC10178944; doi:10.3390/ijms24098424)
Supplement: Supplementary file 1 [file ijms-24-08424-s001.zip]

Archive with 4 entries (3 files):
- ijms-2317309-supplementary/
- ijms-2317309-supplementary/ijms-2317309-Supplementary Dataset 1.xls
- ijms-2317309-supplementary/ijms-2317309-Supplementary Figures.pdf
- ijms-2317309-supplementary/ijms-2317309-Supplementary Tables.pdf
