# Supplementary material for: The Transcription Factors WRKY41 and WRKY53 Mediate Early Flowering Induced by the Novel Plant Growth Regulator Guvermectin in Arabidopsis thaliana
Source: Int J Mol Sci. 2023 May 8;24(9):8424. doi: 10.3390/ijms24098424 (PMC10178944; doi:10.3390/ijms24098424)
Supplement: Supplementary file 1 [file ijms-24-08424-s001.zip › ijms-2317309-supplementary/ijms-2317309-Supplementary Dataset 1.xls]

gene_id	GV1	GV2	GV3	CK1	CK2	CK3	GV	CK	log2FoldChange	pvalue	padj	gene_name	gene_chr	gene_start	gene_end	gene_strand	gene_length	gene_biotype	gene_description	tf_family
838651	81516.45833	79539.94822	82627	39388.43842	38553.26628	37558.51879	81227.80218	38500.0745	1.077105369	0	0	CAT3	NC_003070.9	7142972	7146540	+	3385	protein_coding	catalase 3	Catalase
831207	29943.82264	29589.1176	30333	65069.85327	65115.50401	65742.68882	29955.31341	65309.3487	-1.124509246	0	0	GUN5	NC_003076.8	4387307	4392429	-	4757	protein_coding	magnesium-chelatase subunit chlH%2C chloroplast%2C putative / Mg-protoporphyrin IX chelatase%2C putative (CHLH)	-
823650	39584.14394	40708.53564	40228	12912.03895	12972.0665	13195.60307	40173.55986	13026.5695	1.624795634	0	0	LOX2	NC_003074.8	16525245	16529352	+	3252	protein_coding	lipoxygenase 2	Lipoxygenase
822391	12074.62723	12665.22933	11330	36491.75843	36889.05995	37998.60993	12023.28552	37126.4761	-1.626469126	0	0	LHCB2.3	NC_003074.8	10255906	10257489	+	1465	protein_coding	photosystem II light harvesting complex protein 2.3	-
823850	23668.65766	23463.57278	23446	11505.05055	11631.1452	11726.59514	23526.07681	11620.9303	1.017521473	0	0	PHS2	NC_003074.8	17301394	17306633	-	3168	protein_coding	alpha-glucan phosphorylase 2	-
829431	15444.67761	15057.93303	15279	2668.212371	2672.693011	2521.355484	15260.53688	2620.753622	2.541763271	0	0	GAMMA-VPE	NC_003075.7	15900270	15903523	-	2134	protein_coding	gamma vacuolar processing enzyme	-
831039	12167.61438	11969.10239	12017	4597.264787	4661.20101	4536.402413	12051.23893	4598.289404	1.389992173	0	0	NADP-ME2	NC_003076.8	3754091	3758342	+	2434	protein_coding	NADP-malic enzyme 2	Malic_M
842198	3892.736096	3913.387416	3745	11134.95368	11516.26719	11403.6579	3850.374504	11351.62625	-1.559664884	0	0	HEMA1	NC_003070.9	21623700	21626402	-	2311	protein_coding	Glutamyl-tRNA reductase family protein	-
835307	11428.61118	11527.97382	11135	2452.150231	2607.629355	2634.434458	11363.86167	2564.738014	2.147514671	0	0	LTI78	NC_003076.8	21240717	21243644	+	2663	protein_coding	low-temperature-responsive protein 78 (LTI78) / desiccation-responsive protein 29A (RD29A)	-
841670	10063.16817	10062.19851	10164	3843.631769	3822.489814	3947.576769	10096.45556	3871.232784	1.382953049	0	0	BGLU18	NC_003070.9	19514989	19518411	+	2333	protein_coding	beta glucosidase 18	Glyco_hydro_1
833738	11084.06929	11287.86587	11147	2068.614086	2061.704613	2165.818893	11172.97838	2098.71253	2.412432826	0	0	GSR_1	NC_003076.8	14933286	14935885	-	1588	protein_coding	hypothetical protein	-
820870	3412.139308	3510.415537	3565	9457.112272	9324.43526	9560.776251	3495.851615	9447.441261	-1.434306853	0	0	DELTA-TIP	NC_003074.8	5505360	5507050	+	1189	protein_coding	delta tonoplast integral protein	-
817637	8981.580692	9179.010722	8775	3121.012456	3190.152404	3032.757688	8978.530471	3114.640849	1.527503717	0	0	GSTF10	NC_003071.7	13141290	13142676	+	1132	protein_coding	glutathione S-transferase PHI 10	GST_N
836618	2511.63209	2423.41518	2504	7906.42705	7822.888064	7773.924728	2479.682423	7834.413281	-1.659884409	0	0	ATH13	NC_003076.8	25948954	25953823	+	2856	protein_coding	ABC2 homolog 13	ABC1
828460	7460.506543	7466.612899	7497	2561.731986	2335.175293	2456.156797	7474.70648	2451.021359	1.608741894	0	0	CORI3	NC_003075.7	12310379	12313212	+	2310	protein_coding	Tyrosine transaminase family protein	Aminotran_1_2
841029	1971.327759	2010.20614	2084	6021.827611	6274.576365	6196.93148	2021.844633	6164.445152	-1.608483829	0	0	CH1	NC_003070.9	16848308	16851271	-	2318	protein_coding	Pheophorbide a oxygenase family protein with Rieske 2Fe-2S domain-containing protein	-
826838	5395.212813	5276.791117	5380	1063.770062	1149.796803	1063.553586	5350.667977	1092.373484	2.2920844	0	0	T4C9.130	NC_003075.7	7303985	7307237	+	3024	protein_coding	Copper amine oxidase family protein	-
830943	4406.612497	4158.148627	4497	457.9690355	485.9441838	478.8028597	4353.920375	474.238693	3.198273892	0	0	AED1	NC_003076.8	3400322	3402389	-	1968	protein_coding	Eukaryotic aspartyl protease family protein	-
824615	746.833704	678.4445722	718	3924.267401	3881.453753	3926.183449	714.4260921	3910.634868	-2.453203328	0	0	LNK2	NC_003074.8	20175370	20179070	-	2926	protein_coding	agglutinin-like protein	-
824893	3519.80865	3591.382173	3336	470.3745172	436.1298219	417.6790904	3482.396941	441.3944765	2.980393025	0	0	BGL2	NC_003074.8	21188397	21189967	-	1477	protein_coding	beta-1%2C3-glucanase 2	Glyco_hydro_17
839515	3217.355682	2953.886245	3313	459.0028256	443.2461593	407.4917955	3161.413975	436.5802601	2.856163691	0	0	GSTF6	NC_003070.9	661088	662475	-	1186	protein_coding	glutathione S-transferase 6	GST_C
838076	2925.669648	2992.973586	3015	310.1370443	320.2351839	297.4690107	2977.881078	309.280413	3.267286471	0	0	AT1G15125	NC_003070.9	5204312	5205964	+	1495	protein_coding	S-adenosyl-L-methionine-dependent methyltransferases superfamily protein	-
843842	2252.246858	2234.493029	2093	315.3059951	329.3847606	345.3492967	2193.246629	330.0133508	2.732447568	5.62E-306	5.34E-303	PR5	NC_003070.9	28177670	28179022	+	1095	protein_coding	pathogenesis-related protein 5	Thaumatin
843874	14316.10715	14077.95754	14419	6328.863285	6585.661973	6401.696107	14271.02156	6438.740455	1.148163926	1.55E-292	1.41E-289	BBD1	NC_003070.9	28281195	28284168	-	1867	protein_coding	bifunctional nuclease in basal defense response 1	-
837926	68.51685358	81.89728718	84	1399.75186	1522.896208	1363.060056	78.13804692	1428.569375	-4.192113885	9.11E-278	7.66E-275	F21F23.9	NC_003070.9	4680290	4682382	-	2011	protein_coding	hypothetical protein	-
815055	32015.96805	32956.21288	31026	64328.62574	63831.51342	65119.22638	31999.39365	64426.45518	-1.009555591	5.34E-276	4.32E-273	LHCB2.2	NC_003071.7	1799234	1800472	-	1143	protein_coding	photosystem II light harvesting complex protein 2.2	-
824212	2126.958898	2218.671962	2208	429.0229113	411.7309507	408.510525	2184.54362	416.4214623	2.391396085	1.09E-275	8.53E-273	HR4	NC_003074.8	18733021	18734420	+	1109	protein_coding	homolog of RPW8 4	-
835587	4025.854554	3926.41653	4040	1100.986507	1139.630607	982.0552271	3997.423695	1074.224114	1.895745672	2.87E-269	2.16E-266	PDC2	NC_003076.8	22310553	22312832	-	2280	protein_coding	pyruvate decarboxylase-2	TPP_enzyme_N
835036	2543.932892	2522.994836	2513	6266.835876	6393.520862	6270.280003	2526.642576	6310.212247	-1.320470673	6.98E-265	5.08E-262	FRO6	NC_003076.8	20201037	20204595	-	2757	protein_coding	ferric reduction oxidase 6	FAD_binding_8
822286	18414.39381	18879.186	19496	9000.177027	8811.042346	8966.856959	18929.85993	8926.025444	1.084556576	4.61E-260	3.25E-257	CCL	NC_003074.8	9827682	9828917	+	1068	protein_coding	CCR-like protein	-
826481	5631.106552	5404.290303	5577	1973.505392	2093.219821	1948.829512	5537.465618	2005.184908	1.465342886	1.44E-249	9.81E-247	ISA3	NC_003075.7	5783909	5789100	+	2746	protein_coding	isoamylase 3	-
829661	5955.093388	5858.447987	5933	12153.23698	11923.93166	11942.5658	5915.513792	12006.57814	-1.021296325	7.78E-238	5.00E-235	CAT2	NC_003075.7	16700312	16703504	-	2767	protein_coding	catalase 2	Catalase
843288	1606.23081	1511.377209	1531	4367.763374	4376.547513	4570.020486	1549.536006	4438.110458	-1.51829532	6.08E-236	3.80E-233	EXPA1	NC_003070.9	26141726	26143538	+	1548	protein_coding	expansin A1	-
820082	1164.786511	1167.036342	1174	3557.271899	3612.049551	3448.399319	1168.607618	3539.240256	-1.598679288	1.86E-233	1.13E-230	PYK10	NC_003074.8	2840477	2843781	-	1806	protein_coding	Glycosyl hydrolase superfamily protein	Glyco_hydro_1
831519	1770.671259	1692.854152	1649	307.0356739	299.9027913	290.3379043	1704.175137	299.0921231	2.510556201	6.32E-230	3.73E-227	GLN1%3B4	NC_003076.8	5421589	5424749	-	1685	protein_coding	glutamine synthetase 1%3B4	-
817022	2462.69148	2374.090677	2437	628.5444099	619.1213556	650.9681433	2424.594053	632.8779696	1.937618979	9.87E-229	5.67E-226	TAT3	NC_003071.7	10582074	10585216	-	2398	protein_coding	tyrosine aminotransferase 3	Aminotran_1_2
831720	4872.527102	4951.063271	4865	1916.646934	1932.593919	1851.031481	4896.196791	1900.090778	1.365668936	1.49E-228	8.33E-226	FER1	NC_003076.8	227953	230051	-	1421	protein_coding	ferretin 1	Ferritin
832547	1316.502401	1338.276125	1335	175.7443251	192.1411103	157.9030707	1329.926175	175.2628354	2.923725094	2.07E-215	1.10E-212	VSP1	NC_003076.8	8507590	8509201	-	1338	protein_coding	vegetative storage protein 1	-
6240258	230.0208656	278.2646462	272	1558.955543	1667.256196	1554.5812	260.0951706	1593.597646	-2.614520859	3.62E-213	1.88E-210	AT4G13575	NC_003075.7	7890249	7893761	-	3061	protein_coding	hypothetical protein	-
843323	4312.646527	4246.560471	4473	1674.740039	1641.840705	1648.304313	4344.068999	1654.961686	1.392133956	1.93E-209	9.61E-207	NRT1.7	NC_003070.9	26315787	26320233	+	2420	protein_coding	nitrate transporter 1.7	-
839815	4744.302704	4851.483615	4573	1872.193958	1871.596742	1884.649554	4722.928773	1876.146751	1.332071272	5.52E-203	2.57E-200	COR413IM1	NC_003070.9	10288129	10289666	-	1021	protein_coding	COLD REGULATED 314 INNER MEMBRANE 1	-
818566	1087.460348	1040.467808	1099	3125.147617	3110.856072	3018.495475	1075.642718	3084.833055	-1.520392582	3.55E-191	1.55E-188	P5CS1	NC_003071.7	16598072	16603319	-	2971	protein_coding	delta1-pyrroline-5-carboxylate synthase 1	AA_kinase
835180	6642.219549	6668.114349	6726	3113.775925	2901.432428	2912.547608	6678.777966	2975.918654	1.166331827	7.96E-191	3.41E-188	ERD1	NC_003076.8	20764096	20768764	+	3504	protein_coding	Clp ATPase	AAA
831931	1754.031452	1617.471422	1706	378.3671941	363.9498281	334.1432723	1692.500958	358.8200981	2.237806624	5.15E-189	2.12E-186	MRG7.9	NC_003076.8	5995323	5997498	+	2176	protein_coding	transmembrane protein	-
819632	1720.751837	1844.550264	1627	361.8265517	353.7836317	373.8737223	1730.767367	363.1613019	2.253117873	8.25E-187	3.34E-184	PR4	NC_003074.8	1285425	1286760	-	1134	protein_coding	pathogenesis-related 4	-
824861	16035.88017	15821.06684	17439	33572.33505	33880.88246	32767.434	16431.98234	33406.88384	-1.023734769	3.49E-180	1.39E-177	CRD1	NC_003074.8	21076505	21078443	+	1493	protein_coding	dicarboxylate diiron protein%2C putative (Crd1)	-
818633	753.6853894	713.8093099	636	2456.285391	2498.851054	2418.463806	701.1648998	2457.86675	-1.809011691	9.20E-180	3.59E-177	BPG3	NC_003071.7	16869189	16873338	+	3094	protein_coding	DUF399 family protein%2C putative (DUF399 and DUF3411)	-
843806	363.139324	382.4975572	435	1786.389375	1682.50549	1769.533122	393.5456271	1746.142662	-2.150393873	2.78E-178	1.05E-175	GASA6	NC_003070.9	28053030	28054149	+	910	protein_coding	Gibberellin-regulated family protein	-
817601	1146.189079	1103.752075	1252	3633.772369	3634.415182	3349.582559	1167.313718	3539.256704	-1.6008991	1.05E-176	3.90E-174	RPT2	NC_003071.7	13002686	13005746	-	2465	protein_coding	Phototropic-responsive NPH3 family protein	-
826765	4858.823731	4869.165983	4853	2208.175756	2164.383195	2211.66172	4860.329905	2194.740224	1.147035429	8.66E-176	3.15E-173	GPX6	NC_003075.7	7009769	7011406	-	1027	protein_coding	glutathione peroxidase 6	GSHPx
816293	2813.106246	2751.93498	2540	869.4175143	838.711196	856.7515	2701.680408	854.9600701	1.660167219	2.28E-173	8.04E-171	ERD7	NC_003071.7	7755605	7757929	-	1905	protein_coding	Senescence/dehydration-associated protein-like protein	-
834996	360.2028874	296.877666	380	1671.638669	1695.721545	1603.480215	345.6935178	1656.94681	-2.263079592	1.06E-169	3.63E-167	BXL1	NC_003076.8	20011812	20016857	-	2890	protein_coding	beta-xylosidase 1	Glyco_hydro_3
829188	5949.220515	5957.096992	5684	2617.556654	2765.205398	2639.528105	5863.439169	2674.096719	1.132746953	4.33E-166	1.41E-163	F17I23.10	NC_003075.7	14954204	14955114	+	837	protein_coding	Low temperature and salt responsive protein family	-
827419	11644.92867	12158.95519	11226	4725.454766	4858.425219	5373.798053	11676.62796	4985.892679	1.227735889	1.56E-162	5.03E-160	CT-BMY	NC_003075.7	9604962	9607402	-	2103	protein_coding	chloroplast beta-amylase	-
820901	1192.193252	1158.660483	1195	224.3324621	231.789276	202.7271682	1181.951245	219.6163021	2.428047493	9.64E-161	3.05E-158	MDC8.19	NC_003074.8	5624326	5625519	-	1194	protein_coding	Legume lectin family protein	-
823729	1558.269013	1596.066449	1695	417.6512197	413.76419	389.1546647	1616.445154	406.8566915	1.990157496	1.71E-158	5.19E-156	CRK4	NC_003074.8	16863088	16866261	-	2564	protein_coding	cysteine-rich RLK (RECEPTOR-like protein kinase) 4	Pkinase_Tyr
838721	5022.285368	4981.774753	5045	2433.542008	2337.208533	2326.778152	5016.353374	2365.842898	1.084314665	5.69E-156	1.66E-153	WAK1	NC_003070.9	7439171	7442113	+	2770	protein_coding	cell wall-associated kinase	EGF_CA
822168	5947.262891	5647.190212	6383	2330.162993	2316.87614	2056.814838	5992.484368	2234.61799	1.42300735	3.74E-155	1.08E-152	AOC2	NC_003074.8	9406669	9408071	+	1300	protein_coding	allene oxide cyclase 2	-
828413	889.7402844	828.2793817	1002	84.77079212	77.26309199	95.76057194	906.673222	85.93148535	3.398812901	1.02E-152	2.85E-150	CRK6	NC_003075.7	12121369	12124564	+	2598	protein_coding	cysteine-rich RLK (RECEPTOR-like protein kinase) 6	Pkinase_Tyr
838053	3516.872213	3508.554235	3661	1465.91443	1292.123552	1372.228621	3562.142149	1376.755534	1.371545107	5.94E-151	1.64E-148	PCR1	NC_003070.9	5132506	5133860	-	938	protein_coding	PLANT CADMIUM RESISTANCE 1	-
832206	3597.134813	3513.20749	3672	1474.184751	1519.846349	1556.618659	3594.114101	1516.883253	1.244307545	9.41E-151	2.57E-148	SUS1	NC_003076.8	7050217	7055398	-	3726	protein_coding	sucrose synthase 1	Glycos_transf_1
844353	781.0921308	891.5636491	783	65.12877931	77.26309199	74.36725267	818.5519266	72.25304132	3.501858195	2.57E-149	6.92E-147	F18B13.21	NC_003070.9	30140912	30142697	-	1475	protein_coding	Tetratricopeptide repeat (TPR)-like superfamily protein	-
837365	2925.669648	2824.525757	2845	1121.66231	1112.181877	1178.670018	2865.065135	1137.504735	1.332610907	4.06E-144	1.06E-141	CRT3	NC_003070.9	2667798	2671957	-	1642	protein_coding	calreticulin 3	-
838632	5729.966584	5761.660284	5596	2718.868089	2698.108502	2880.966994	5695.875622	2765.981195	1.042170163	8.79E-144	2.23E-141	COR47	NC_003070.9	7084409	7086873	-	2320	protein_coding	cold-regulated 47	-
834905	47.96179751	52.11645548	64	711.2476217	705.5340242	819.0585089	54.692751	745.2800516	-3.77054862	3.31E-143	8.31E-141	MJE7.13	NC_003076.8	19647784	19648362	-	579	protein_coding	Bifunctional inhibitor/lipid-transfer protein/seed storage 2S albumin superfamily protein	-
839295	1027.752804	1095.376216	1152	173.6767448	198.2408281	207.8208157	1091.709673	193.2461296	2.497556476	6.61E-143	1.64E-140	GSTF7	NC_003070.9	658578	659980	-	1213	protein_coding	glutathione S-transferase 7	GST_C
816085	4520.154712	4526.686419	4640	2146.148347	2141.000944	2232.03631	4562.280377	2173.061867	1.069934735	2.87E-141	7.04E-139	MEE14	NC_003071.7	6920369	6922161	-	1622	protein_coding	maternal effect embryo arrest 14	-
820768	1261.688918	1223.806053	1287	300.832933	241.9554723	245.5138068	1257.498324	262.767404	2.259120637	9.64E-141	2.34E-138	AT3G15356	NC_003074.8	5174402	5175523	-	1122	protein_coding	Legume lectin family protein	-
827185	727.2574602	678.4445722	715	51.68950739	47.78112268	60.10503983	706.9006775	53.19188997	3.7319364	3.38E-140	8.13E-138	BAM5	NC_003075.7	8666334	8669526	-	2642	protein_coding	beta-amylase 5	-
832524	1203.938999	1148.423323	1253	259.4813271	240.9388527	279.1318799	1201.78744	259.8506865	2.20916018	3.37E-138	8.01E-136	DMR6	NC_003076.8	8378759	8383401	+	1478	protein_coding	2-oxoglutarate (2OG) and Fe(II)-dependent oxygenase superfamily protein	2OG-FeII_Oxy
824383	3960.274137	3762.621956	3903	1765.713572	1718.087177	1778.701687	3875.298698	1754.167479	1.14340023	8.61E-138	2.02E-135	SEX4	NC_003074.8	19349600	19353728	-	1988	protein_coding	dual specificity protein phosphatase (DsPTP1) family protein	DSPc
817131	505.0670921	550.0147355	513	1684.044151	1714.020699	1646.266854	522.6939425	1681.443901	-1.684982395	3.27E-135	7.60E-133	ATCTH	NC_003071.7	11041331	11043256	+	1834	protein_coding	Zinc finger C-x8-C-x5-C-x3-H type family protein	zf-CCCH
838709	5350.187453	5179.072763	5350	2568.968517	2639.144563	2413.370159	5293.086739	2540.494413	1.058918423	6.02E-132	1.36E-129	IGMT4	NC_003070.9	7398814	7400736	-	1832	protein_coding	O-methyltransferase family protein	-
820411	78.30497552	66.07622034	65	727.788264	658.7695212	692.7360523	69.79373195	693.0979458	-3.312233001	2.74E-131	6.11E-129	LNK3	NC_003074.8	3923515	3925502	+	1647	protein_coding	hypothetical protein	-
829647	7442.887923	7942.175555	8456	3601.724875	3720.827851	3769.299108	7947.021159	3697.283945	1.103855038	3.65E-131	8.06E-129	F11I11.190	NC_003075.7	16642142	16644928	-	2275	protein_coding	Major facilitator superfamily protein	-
824073	4748.217953	4229.808753	5016	1847.382994	1864.480404	1748.139803	4664.675569	1820.001067	1.357568139	2.93E-124	6.21E-122	PRXCB	NC_003074.8	18207651	18210333	+	1522	protein_coding	peroxidase CB	-
838728	1026.773992	960.4318224	1069	220.1973015	227.7227974	216.9893811	1018.735271	221.6364933	2.200074971	6.37E-121	1.31E-118	EXT3	NC_003070.9	7453245	7455009	-	1654	protein_coding	extensin 3	-
821278	1227.430491	1174.48155	1276	3079.66085	2906.515526	2847.348921	1225.970681	2944.508432	-1.264526297	2.57E-120	5.19E-118	T4P13.26	NC_003074.8	16631	18909	-	1695	protein_coding	lysine-tRNA ligase	-
834480	361.1816996	366.6764903	367	1279.832203	1253.492006	1230.625222	364.95273	1254.64981	-1.781439606	4.21E-118	8.22E-116	MFC16.21	NC_003076.8	17937622	17941292	+	3050	protein_coding	Subtilase family protein	Peptidase_S8
815991	67.53804139	80.0359852	69	602.6996562	660.8027605	668.2865446	72.1913422	643.9296537	-3.154961374	9.36E-118	1.81E-115	T15J14.6	NC_003071.7	6491425	6493512	-	2088	protein_coding	hypothetical protein	-
834078	1319.438838	1227.528657	1344	358.7251813	358.8667299	374.8924518	1296.989165	364.1614543	1.832117844	2.33E-117	4.47E-115	LHT1	NC_003076.8	16323567	16327382	+	2287	protein_coding	lysine histidine transporter 1	Aa_trans
826910	603.9271237	586.3101242	639	1731.598498	1699.788024	1778.701687	609.7457493	1736.69607	-1.510693715	5.34E-117	1.01E-114	F25G13.70	NC_003075.7	7589247	7591259	-	1793	protein_coding	Auxin-responsive family protein	Cytochrom_B561
838352	1439.832737	1557.909758	1553	477.6110483	471.711509	491.0276135	1516.914165	480.1167236	1.659758459	6.38E-117	1.20E-114	PGDH	NC_003070.9	6100964	6105347	+	2528	protein_coding	D-3-phosphoglycerate dehydrogenase	ACT
839591	1177.511069	1163.313738	1075	213.9945606	279.5703987	263.8509376	1138.608269	252.4719656	2.172678415	4.86E-115	9.00E-113	T7N9.8	NC_003070.9	9378404	9380790	+	1529	protein_coding	plant/protein	-
838554	2693.691158	2700.749175	2801	991.4047517	1153.863282	1109.396413	2731.813444	1084.888149	1.331995745	1.35E-114	2.48E-112	CLH1	NC_003070.9	6803486	6805092	-	1454	protein_coding	chlorophyllase 1	-
830589	77.32616333	65.14556935	62	584.0914335	594.7224844	650.9681433	68.15724423	609.9273537	-3.161862811	2.76E-111	5.03E-109	LNK4	NC_003076.8	2167120	2169437	+	1849	protein_coding	hypothetical protein	-
834771	1562.184262	1444.370338	1613	490.0165301	510.343055	469.6342943	1539.851533	489.9979598	1.65153665	2.63E-110	4.76E-108	NUDT8	NC_003076.8	19183523	19185644	+	1657	protein_coding	nudix hydrolase homolog 8	NUDIX
831774	2771.996133	2791.022321	2438	888.0257369	1022.719349	965.7555553	2667.006152	958.8335472	1.475950474	6.85E-110	1.23E-107	ATMDAR2	NC_003076.8	922048	924728	-	1750	protein_coding	Pyridine nucleotide-disulfide oxidoreductase family protein	Pyr_redox_2
827424	4550.49789	4649.53235	4811	2343.602265	2423.621201	2223.886474	4670.343413	2330.36998	1.002905053	2.74E-109	4.83E-107	DL4605C	NC_003075.7	9613330	9636873	-	13366	protein_coding	pleckstrin homology (PH) domain-containing protein	PH
824349	871.1428527	811.5276639	831	130.2575586	176.8918159	157.9030707	837.8901722	155.0174817	2.433477934	2.41E-107	4.14E-105	CAX3	NC_003074.8	19239305	19242913	+	2009	protein_coding	cation exchanger 3	Na_Ca_ex
827632	795.7743137	768.7177183	780	1935.255157	1906.161809	1961.054266	781.497344	1934.157077	-1.307548132	5.11E-107	8.72E-105	F13C5.1	NC_003075.7	10388722	10391298	-	2093	protein_coding	GDSL-like Lipase/Acylhydrolase superfamily protein	Lipase_GDSL
843723	64.60160481	63.28426737	71	595.4631251	533.7253065	601.0503983	66.29529072	576.7462767	-3.122159113	2.54E-105	4.21E-103	BBX16	NC_003070.9	27778984	27780809	+	1696	protein_coding	B-box type zinc finger protein with CCT domain-containing protein	CCT
838633	3467.931603	3419.21174	3225	1593.070618	1626.59141	1628.948452	3370.714448	1616.203493	1.060558012	8.63E-105	1.39E-102	ERD10	NC_003070.9	7087903	7089606	-	1624	protein_coding	Dehydrin family protein	-
820919	2011.459059	2080.004964	2262	4353.290312	4398.913145	4259.307992	2117.821341	4337.170483	-1.034467769	8.03E-104	1.26E-101	AT3G16670	NC_003074.8	5681380	5682362	+	836	protein_coding	Pollen Ole e 1 allergen and extensin family protein	-
816595	49.9194219	41.87929458	23	511.7261232	526.6089691	515.4771213	38.26623883	517.9374045	-3.7539158	4.13E-101	6.31E-99	F23N11.1	NC_003071.7	8911860	8913747	-	1463	protein_coding	sugar phosphate exchanger%2C putative (DUF506)	-
818904	2142.619893	2142.358581	2102	897.3298483	937.3233002	929.0812937	2128.992824	921.2448141	1.208495091	8.51E-101	1.29E-98	PAO2	NC_003071.7	17891503	17894635	+	2110	protein_coding	polyamine oxidase 2	Amino_oxidase
823888	49.9194219	57.70036143	45	490.0165301	518.476012	533.8142521	50.87326111	514.1022647	-3.333926913	3.82E-100	5.71E-98	ASN1	NC_003074.8	17437840	17441431	-	2746	protein_coding	glutamine-dependent asparagine synthase 1	-
835840	1416.341245	1437.855781	1560	3233.695582	3054.941993	3144.817932	1471.399008	3144.485169	-1.095959465	1.37E-98	2.00E-96	AT5G57345	NC_003076.8	23229291	23230749	-	1000	protein_coding	transmembrane protein	-
819174	1021.879931	862.7134684	1019	809.4576857	824.4785211	785.4404358	967.8644663	806.4588809	1.662475054	8.69E-04	0.003522094	SOC1	NC_003071.7	18807505	18811125	-	1553	protein_coding	MADS-box protein SOC1
817828	653.8465456	625.3974658	697	71.3315202	111.8281595	90.66692449	658.7480038	91.27553472	2.850014967	4.15E-98	5.97E-96	RLP23	NC_003071.7	13859769	13862614	-	2846	protein_coding	receptor like protein 23	-
818822	3661.736418	3812.877109	3222	7213.787651	7327.794304	7404.125924	3565.537842	7315.23596	-1.03639506	1.01E-97	1.44E-95	T24P15.13	NC_003071.7	17592038	17593500	+	967	protein_coding	Rhodanese/Cell cycle control phosphatase superfamily protein	Rhodanese
834442	1220.578806	1191.233268	1165	2573.103678	2606.612735	2490.7936	1192.270691	2556.836671	-1.100562606	2.28E-97	3.21E-95	GLK2	NC_003076.8	17798262	17800926	+	1732	protein_coding	GOLDEN2-like 2	Myb_DNA-binding
839341	24.47030485	24.19692576	25	471.4083074	440.1963004	445.1847866	24.55574354	452.2631315	-4.203408153	4.25E-97	5.95E-95	LHY	NC_003070.9	33365	37871	-	3421	protein_coding	Homeodomain-like superfamily protein	Myb_DNA-binding
819292	56.77110725	52.11645548	51	498.2868512	566.2571347	481.8590481	53.29585424	515.467678	-3.273925252	2.87E-96	3.96E-94	PRR9	NC_003071.7	19232607	19235179	+	2140	protein_coding	pseudo-response regulator 9	CCT
822092	621.5457432	617.9522578	688	108.5479655	90.4791472	70.29233472	642.4993337	89.77314915	2.839954093	8.06E-96	1.11E-93	RLP41	NC_003074.8	9110057	9112936	-	2880	protein_coding	receptor like protein 41	-
816346	900.5072185	882.2571392	912	2109.965692	2003.757294	2076.170698	898.2547859	2063.297894	-1.199946709	1.20E-95	1.64E-93	HBI1	NC_003071.7	7952404	7954785	-	1971	protein_coding	basic helix-loop-helix (bHLH) DNA-binding superfamily protein	HLH
822530	4417.379432	4373.129005	4482	2242.290831	2304.676705	2015.046929	4424.169479	2187.338155	1.016205551	9.31E-95	1.24E-92	AT3G28940	NC_003074.8	10968043	10969858	-	1338	protein_coding	AIG2-like (avirulence induced gene) family protein	-
821298	64.60160481	62.35361638	68	494.1516906	520.5092513	504.2710969	64.98507373	506.3106796	-2.962896502	1.65E-92	2.13E-90	COL2	NC_003074.8	487069	489467	-	2256	protein_coding	CONSTANS-like 2	zf-B_box
843057	1296.926157	1321.524407	1309	443.4959734	480.8610857	468.6155648	1309.150188	464.324208	1.49531178	2.88E-92	3.68E-90	F1N21.18	NC_003070.9	25236781	25238216	-	1317	protein_coding	Rubber elongation factor protein (REF)	-
825300	860.3759185	818.9728718	898	225.3662522	221.6230797	210.8770042	859.1162635	219.2887787	1.969764679	2.69E-91	3.41E-89	AT3G61280	NC_003074.8	22680960	22683769	+	2079	protein_coding	O-glucosyltransferase rumi-like protein (DUF821)	-
832703	1484.858098	1618.402073	1418	546.8749882	526.6089691	486.9526956	1507.086724	520.145551	1.535354025	2.59E-90	3.25E-88	MSS1	NC_003076.8	9243398	9247540	-	2580	protein_coding	Major facilitator superfamily protein	Sugar_tr
836307	9.78812194	5.583905944	5	14.47306207	4.066478526	9.168565398	6.790675962	9.236035331	1.642895534	0.042732168	0.010831097	LFY	NC_003076.8	24844248	24846989	+	1378	protein_coding	floral meristem identity control protein LEAFY (LFY)	-
830902	1121.718774	1076.763196	1028	343.2183291	321.2518035	291.3566338	1075.49399	318.6089221	1.755500707	1.17E-89	1.46E-87	RING1	NC_003076.8	3267635	3268813	+	1179	protein_coding	RING/U-box superfamily protein	-
841000	1090.396784	1088.861659	1149	2494.535627	2445.986833	2307.422292	1109.419481	2415.981584	-1.123046113	3.00E-89	3.73E-87	F9C16.20	NC_003070.9	16708004	16709713	-	1172	protein_coding	STAY-GREEN-like protein	-
817950	4068.922291	4331.249711	4037	1797.761067	1962.075889	2108.770042	4145.724	1956.202332	1.083594809	2.07E-88	2.54E-86	AtDRM2	NC_003071.7	14308754	14310608	-	1119	protein_coding	Dormancy/auxin associated family protein	-
819229	1198.066125	1146.562021	1088	2458.352971	2404.305428	2444.950773	1144.209382	2435.869724	-1.089869633	3.17E-88	3.87E-86	T3F17.13	NC_003071.7	18979399	18980940	+	1365	protein_coding	DUF2358 family protein (DUF2358)	-
833315	941.6173306	1008.825674	888	263.6164877	269.4042023	243.4763478	946.1476682	258.8323459	1.870556063	1.05E-87	1.26E-85	F19N2.90	NC_003076.8	12602468	12604832	-	1568	protein_coding	GDSL-like Lipase/Acylhydrolase superfamily protein	Lipase_GDSL
837229	443.4019239	472.7707033	423	1321.183809	1305.339607	1527.075504	446.3908757	1384.532973	-1.632304225	2.11E-87	2.53E-85	NDA1	NC_003070.9	2204104	2207099	+	2169	protein_coding	alternative NAD(P)H dehydrogenase 1	Pyr_redox_2
832518	1678.662913	1646.321603	1710	662.6594847	724.8497972	667.2678151	1678.328172	684.925699	1.2927387	2.54E-87	3.03E-85	PRR5	NC_003076.8	8356204	8358546	-	1677	protein_coding	two-component response regulator-like protein	CCT
837071	2829.746053	2833.832267	2946	1406.988391	1474.098466	1334.53563	2869.85944	1405.207496	1.030074088	5.66E-86	6.61E-84	LEA14	NC_003070.9	171525	172948	-	1348	protein_coding	Late embryogenesis abundant protein	-
822167	1274.413477	1113.058585	1249	391.806466	402.5813741	393.2295826	1212.157354	395.8724742	1.613972185	1.54E-85	1.78E-83	AOC1	NC_003074.8	9403779	9405338	+	1191	protein_coding	allene oxide cyclase 1	-
835423	1650.277359	1728.21889	1758	661.6256946	733.9993739	713.1106421	1712.165416	702.9119035	1.28420816	1.34E-84	1.52E-82	MYN8.3	NC_003076.8	21673432	21675803	+	2267	protein_coding	CCT motif family protein	CCT
837959	981.7486306	1034.883902	1082	304.9680936	270.420822	332.1058133	1032.877511	302.498243	1.771658759	6.84E-84	7.66E-82	F7A19.8	NC_003070.9	4794664	4796599	+	1258	protein_coding	plant/protein	-
837881	2655.517482	2750.073678	2742	1337.724451	1321.605521	1177.651289	2715.86372	1278.993754	1.086530528	1.86E-83	2.05E-81	ACA.l	NC_003070.9	4508906	4514010	-	4194	protein_coding	autoinhibited Ca2+/ATPase II	-
835872	1104.100155	1087.931008	1179	2362.210488	2656.427097	2469.400281	1123.677054	2496.012622	-1.151872471	2.14E-83	2.35E-81	COL5	NC_003076.8	23355337	23356989	+	1564	protein_coding	CONSTANS-like 5	CCT
828865	1602.315562	1732.872145	1650	696.7745596	711.633742	666.2490856	1661.729235	691.5524624	1.265024718	4.00E-82	4.22E-80	T29A15.50	NC_003075.7	13759800	13761603	-	1804	protein_coding	UDP-Glycosyltransferase superfamily protein	UDPGT
841632	713.5540894	704.5028	639	157.1361025	158.5926625	141.6033989	685.6856298	152.4440546	2.169662558	4.06E-82	4.26E-80	MBP2	NC_003070.9	19345871	19349088	-	3040	protein_coding	myrosinase-binding protein 2	-
844031	657.7617944	813.3889659	655	105.4465951	98.61210425	142.6221284	708.7169201	115.5602759	2.61693216	7.65E-82	7.92E-80	F22K20.6	NC_003070.9	28920317	28920976	-	548	protein_coding	transmembrane protein	-
817696	151.7158901	155.4187155	186	709.1800414	777.7140181	688.6611343	164.3782018	725.1850646	-2.14277865	1.26E-81	1.30E-79	STH	NC_003071.7	13381767	13383470	+	1268	protein_coding	salt tolerance homologue	zf-B_box
838529	569.6686969	561.1825474	542	1386.312588	1377.519601	1400.753047	557.6170814	1388.195079	-1.315666719	1.30E-81	1.33E-79	F18O14.22	NC_003070.9	6731411	6735024	-	2118	protein_coding	Major facilitator superfamily protein	Sugar_tr
825513	532.4738335	513.7193469	548	97.17627389	92.51238646	88.62946551	531.3977268	92.77270862	2.51797971	1.14E-80	1.16E-78	ACA12	NC_003074.8	23406484	23410360	-	3877	protein_coding	ATPase E1-E2 type family protein / haloacid dehalogenase-like hydrolase family protein	Hydrolase
826708	2.936436582	2.791952972	5	0	1.016619631	0	3.576129851	0.33887321	3.284362419	0.043633481	0.027591967	WRKY41	NC_003075.7	6759098	6760794	+	1178	protein_coding	WRKY family transcription factor	WRKY
819296	94.94478282	53.04710647	71	1041.026679	1131.49765	1181.726207	72.99729643	1118.083512	-3.939309423	5.59E-80	5.55E-78	CCA1	NC_003071.7	19245591	19248915	+	2722	protein_coding	circadian clock associated 1	-
834090	908.3377161	875.7425823	847	1862.889846	2047.471938	1974.297749	877.0267661	1961.553178	-1.16127243	1.30E-78	1.28E-76	CLC-A	NC_003076.8	16381314	16385424	-	3458	protein_coding	chloride channel A	Voltage_CLC
821721	463.95698	422.5155498	433	1164.047706	1178.262153	1221.456657	439.8241766	1187.922172	-1.433830473	4.24E-78	4.08E-76	AtNPF6.4	NC_003074.8	7626757	7629205	-	2209	protein_coding	Major facilitator superfamily protein	-
837531	2685.86066	2510.896373	2813	1241.581967	1335.838196	1258.130919	2669.919011	1278.517027	1.061911438	1.30E-76	1.23E-74	LRR_XI-23	NC_003070.9	3252098	3255782	+	3598	protein_coding	Leucine-rich receptor-like protein kinase family protein	LRRNT_2
832145	756.621826	711.9480079	747	208.8256099	161.6425214	183.371308	738.523278	184.6131464	2.00048482	2.94E-76	2.75E-74	BCB	NC_003076.8	6826365	6827748	+	1192	protein_coding	blue-copper-binding protein	Cu_bind_like
833302	949.4478282	934.3735947	1049	319.4411557	300.9194109	261.8134786	977.607141	294.0580151	1.733070002	1.84E-75	1.71E-73	XGD1	NC_003076.8	12558154	12562020	+	1968	protein_coding	xylogalacturonan deficient 1	-
834469	511.9187775	607.7150969	535	5.168950739	7.11633742	7.131106421	551.5446248	6.472131527	6.412130954	4.88E-75	4.52E-73	PDF1.2	NC_003076.8	17906968	17907638	-	579	protein_coding	plant defensin 1.2	-
832304	374.8850703	359.2312824	384	27.91233399	35.5816871	32.59934364	372.7054509	32.03112158	3.539456055	5.04E-75	4.65E-73	MWD9.23	NC_003076.8	7433790	7434953	+	949	protein_coding	Pollen Ole e 1 allergen and extensin family protein	-
824438	253.5123583	192.6447551	240	866.3161438	867.1765456	802.7588371	228.7190378	845.4171755	-1.888051721	1.82E-74	1.67E-72	ACA1	NC_003074.8	19538540	19542286	-	2940	protein_coding	alpha carbonic anhydrase 1	-
818739	1855.82792	2059.530642	1976	880.7892059	918.0075272	824.1521563	1963.786187	874.3162965	1.167617754	1.63E-73	1.47E-71	F13H10.4	NC_003071.7	17261728	17263017	-	1290	protein_coding	Calcium-binding EF-hand family protein	-
833937	1599.379125	1607.234261	1699	667.8284355	654.7030427	749.7849037	1635.204462	690.7721273	1.242956727	1.19E-72	1.06E-70	AT5G39410	NC_003076.8	15767898	15770456	-	2064	protein_coding	Saccharopine dehydrogenase	Saccharop_dh
841532	717.4693382	741.7288396	777	218.1297212	214.5067422	208.8395452	745.3993926	213.8253362	1.801522218	2.73E-72	2.42E-70	F23H24.15	NC_003070.9	18932766	18934049	+	1037	protein_coding	Heavy metal transport/detoxification superfamily protein	-
817197	1104.100155	1083.277753	1240	385.6037251	421.8971471	356.555321	1142.459303	388.0187311	1.55749728	4.60E-71	4.00E-69	PLA2A	NC_003071.7	11293702	11295918	-	1644	protein_coding	phospholipase A 2A	-
837059	1940.005769	2030.680462	1913	969.6951586	961.7221714	953.5308014	1961.228743	961.6493771	1.028452671	4.71E-70	4.02E-68	CALS1	NC_003070.9	1647575	1659611	-	6916	protein_coding	callose synthase 1	DUF605
817484	361.1816996	415.0703419	406	47.5543468	50.83098157	52.97393341	394.0840138	50.45308726	2.965408781	4.57E-69	3.87E-67	SAG13	NC_003071.7	12600914	12602556	+	1368	protein_coding	senescence-associated gene 13	-
842477	329.8597094	317.3519878	354	14.47306207	18.29915337	23.43077824	333.7372324	18.73433122	4.153290647	4.96E-69	4.17E-67	GPT2	NC_003070.9	22824414	22826902	+	1843	protein_coding	glucose-6-phosphate/phosphate translocator 2	-
817210	558.9017628	508.1354409	599	1397.68428	1437.500159	1320.273417	555.3457346	1385.152619	-1.319667805	2.22E-68	1.84E-66	AtNPF6.2	NC_003071.7	11347147	11350993	-	2421	protein_coding	Major facilitator superfamily protein	-
834291	891.6979088	1030.230647	1050	320.4749458	306.0025091	339.2369197	990.6428518	321.9047915	1.621802938	2.37E-68	1.96E-66	DFR	NC_003076.8	17164093	17166032	-	1520	protein_coding	dihydroflavonol 4-reductase	Epimerase
844252	1244.070299	1214.499543	1238	523.0978148	492.0439016	518.5333097	1232.189947	511.2250087	1.269188552	2.72E-68	2.24E-66	BRG2	NC_003070.9	29759030	29760789	+	1684	protein_coding	zinc ion binding protein	-
824238	1182.40513	1249.864281	1148	485.8813695	479.8444661	471.6717533	1193.423137	479.1325296	1.317011672	9.01E-68	7.37E-66	UGT72E1	NC_003074.8	18855043	18857040	-	1998	protein_coding	UDP-glucosyl transferase 72E1	UDPGT
821114	278.9614753	319.2132898	284	901.4650089	871.2430242	859.8076884	294.058255	877.5052405	-1.576115706	1.29E-67	1.05E-65	PPT2	NC_003074.8	216805	219136	-	1574	protein_coding	phosphoenolpyruvate (pep)/phosphate translocator 2	-
820690	1453.536108	1510.446558	1632	685.402868	660.8027605	642.8183074	1531.994222	663.0079786	1.208196347	6.39E-67	5.15E-65	CYP72A8	NC_003074.8	4914789	4917176	+	2060	protein_coding	cytochrome P450%2C family 72%2C subfamily A%2C polypeptide 8	p450
841374	88.09309746	87.48119313	94	472.4420975	461.5453127	443.1473276	89.85809686	459.0449126	-2.353546241	1.40E-66	1.12E-64	F13F21.6	NC_003070.9	18320490	18322505	-	1428	protein_coding	transcription initiation factor TFIID subunit 1b-like protein	-
816620	378.8003191	408.5557849	376	48.58813695	63.03041715	49.91774495	387.785368	53.84543301	2.848126873	9.57E-66	7.57E-64	F5H14.16	NC_003071.7	8981927	8982712	-	786	protein_coding	cell wall protein precursor	-
831460	1093.333221	1114.919887	1284	2394.257982	2371.7736	2416.426347	1164.084369	2394.152643	-1.040921206	2.65E-65	2.08E-63	F1N13.170	NC_003076.8	5237970	5240748	+	1549	protein_coding	mental retardation GTPase activating protein	-
817184	1061.032418	1030.230647	1052	416.6174296	420.8805274	417.6790904	1047.754355	418.3923491	1.324242341	2.71E-64	2.10E-62	pectin_methylesterase_12	NC_003071.7	11247160	11249620	+	2104	protein_coding	Plant invertase/pectin methylesterase inhibitor superfamily	-
842047	384.6731922	422.5155498	405	1044.128049	1006.453435	1051.328832	404.062914	1033.970106	-1.355033595	6.83E-64	5.24E-62	F14J16.24	NC_003070.9	20927643	20930209	-	1915	protein_coding	Polyketide cyclase/dehydrase and lipid transport superfamily protein	-
826796	419.9104312	387.1508121	360	62.02740887	58.96393862	57.04885137	389.0204145	59.34673295	2.712960532	7.57E-63	5.74E-61	ARCK1	NC_003075.7	7147865	7149942	+	1683	protein_coding	Protein kinase superfamily protein	Pkinase
843847	369.0121971	375.9830003	375	993.472332	1038.985263	930.1000232	373.3317325	987.5192062	-1.403297108	9.31E-63	6.99E-61	JAC1	NC_003070.9	28190740	28194068	-	2623	protein_coding	J-domain protein required for chloroplast accumulation response 1	-
837543	305.3894045	295.0163641	326	31.01370443	25.41549079	21.39331926	308.8019229	25.94083816	3.574113757	3.28E-62	2.44E-60	BCAT-2	NC_003070.9	3288087	3290471	+	1752	protein_coding	branched-chain amino acid transaminase 2	-
831222	943.574955	1020.924137	949	2034.499011	1866.513643	2016.065658	971.166364	1972.359437	-1.021578272	5.02E-62	3.72E-60	MXE10.6	NC_003076.8	4445423	4447476	+	2054	protein_coding	Pentatricopeptide repeat (PPR-like) superfamily protein	-
842083	1652.234984	1566.285617	1695	657.490534	789.9134536	701.9046177	1637.8402	716.4362018	1.192395905	8.92E-62	6.56E-60	F14G9.9	NC_003070.9	21078023	21080423	-	1865	protein_coding	Chaperone DnaJ-domain superfamily protein	DnaJ
839698	1046.350235	1086.069706	940	348.3872798	372.0827851	394.2483121	1024.139981	371.5727923	1.462973694	9.46E-62	6.93E-60	BBX13	NC_003070.9	9775522	9778043	-	1934	protein_coding	B-box type zinc finger protein with CCT domain-containing protein	CCT
817746	1797.099188	1788.711204	1842	930.411133	919.0241468	851.6578525	1809.270131	900.3643775	1.006804693	1.43E-61	1.04E-59	SOBIR1	NC_003071.7	13554870	13556977	+	2084	protein_coding	Leucine-rich repeat protein kinase family protein	Pkinase
834574	633.2914895	602.131191	627	167.4740039	170.7920981	193.5586028	620.8075602	177.2749016	1.807775232	1.72E-60	1.23E-58	DUR3	NC_003076.8	18390942	18395928	+	2742	protein_coding	urea-proton symporter DEGRADATION OF UREA 3 (DUR3)	-
834892	1733.476396	1769.167533	1787	835.3024394	927.1571039	841.4705576	1763.214643	867.9767003	1.022341688	6.87E-60	4.83E-58	BIR1	NC_003076.8	19604089	19607147	-	2844	protein_coding	BAK1-interacting receptor-like kinase 1	LRRNT_2
843133	1770.671259	1825.006593	1586	626.4768296	666.9024782	793.5902717	1727.225951	695.6565265	1.312113011	3.36E-59	2.34E-57	FKF1	NC_003070.9	25508639	25510907	+	2168	protein_coding	flavin-binding%2C kelch repeat%2C f box 1	-
826642	351.3935777	291.2937601	380	35.14886502	37.61492636	42.78663852	340.8957793	38.51680997	3.144493686	5.04E-59	3.49E-57	DLO1	NC_003075.7	6491017	6492578	+	1358	protein_coding	2-oxoglutarate (2OG) and Fe(II)-dependent oxygenase superfamily protein	2OG-FeII_Oxy
837216	1646.36211	1610.026214	1660	837.3700197	778.7306377	826.1896153	1638.796108	814.0967576	1.009329317	1.27E-58	8.71E-57	F10K1.24	NC_003070.9	2163575	2165261	-	1596	protein_coding	CCT motif family protein	CCT
816280	506.0459043	524.8871588	480	133.3589291	118.9444969	106.9665963	503.6443544	119.7566741	2.07308803	2.06E-58	1.41E-56	T17A5.17	NC_003071.7	7693596	7694746	+	911	protein_coding	Big1	-
822298	436.5502385	479.2852602	430	99.24385419	75.22985273	96.77930142	448.6118329	90.41766945	2.311726379	2.40E-58	1.63E-56	PAD3	NC_003074.8	9887917	9889791	+	1777	protein_coding	Cytochrome P450 superfamily protein	p450
834622	333.7749582	356.4393294	390	998.6412828	904.791472	964.7368258	360.0714292	956.0565268	-1.409196314	5.64E-58	3.80E-56	CIPK20	NC_003076.8	18586870	18588792	-	1923	protein_coding	CBL-interacting protein kinase 20	Pkinase
835868	1501.497906	1399.69909	1492	671.9635961	567.2737544	674.3989215	1464.398999	637.8787573	1.198894643	1.25E-57	8.29E-56	CIPK21	NC_003076.8	23340746	23343489	-	2116	protein_coding	CBL-interacting protein kinase 21	Pkinase
836132	1284.201599	1327.108313	1410	630.6119901	571.3402329	597.9942099	1340.436637	599.9821443	1.159703156	1.63E-57	1.08E-55	PRR3	NC_003076.8	24197971	24201415	-	2805	protein_coding	pseudo-response regulator 3	Response_reg
828839	214.3598705	151.6961115	158	632.6795704	662.8359997	729.4103139	174.6853273	674.9752947	-1.95110356	3.21E-57	2.11E-55	BBX28	NC_003075.7	13675537	13677055	+	1427	protein_coding	B-box type zinc finger family protein	zf-B_box
844219	878.9733502	875.7425823	987	1838.078883	1845.164631	1799.076277	913.9053108	1827.43993	-1.000331793	3.40E-57	2.23E-55	F9K20.13	NC_003070.9	29634096	29635931	-	1836	protein_coding	D-mannose binding lectin protein with Apple-like carbohydrate-binding domain-containing protein	B_lectin
842758	153.6735145	152.6267625	154	538.604667	575.4067114	531.7767931	153.4334256	548.5960572	-1.838264853	4.00E-57	2.61E-55	F1N19.7	NC_003070.9	23953099	23954610	+	1512	protein_coding	Glutaredoxin family protein	-
841241	1409.489559	1434.133177	1500	693.6731892	699.4343064	703.9420767	1447.874245	699.0165241	1.050368227	6.01E-57	3.90E-55	F21D18.32	NC_003070.9	17798431	17802330	+	2962	protein_coding	Protein kinase superfamily protein	Pkinase_Tyr
820391	1107.036591	993.9352581	1199	442.4621833	368.0163066	372.8549929	1099.990617	394.4444942	1.479403417	8.85E-57	5.70E-55	FLR1	NC_003074.8	3874487	3876302	-	1482	protein_coding	Leucine-rich repeat (LRR) family protein	LRRNT_2
818518	668.5287285	690.5430351	566	177.8119054	187.0580122	151.7906938	641.6905879	172.2202038	1.898259593	1.49E-56	9.53E-55	JAL23	NC_003071.7	16419483	16422158	-	2159	protein_coding	jacalin-related lectin 23	-
839870	54307.43696	56723.17788	46790	134809.3366	132538.7346	141492.3574	52606.87162	136280.1429	-1.37324203	2.00E-56	1.27E-54	CAB2	NC_003070.9	10474656	10475969	-	1314	protein_coding	chlorophyll A/B-binding protein 2	-
838947	910.2953404	1065.595384	932	2001.417726	1906.161809	1977.353938	969.2969083	1961.644491	-1.01616733	2.65E-55	1.67E-53	F26F24.26	NC_003070.9	8308965	8310916	-	1952	protein_coding	Kelch repeat-containing F-box family protein	-
821882	590.223753	603.061842	552	1230.210276	1274.841018	1256.09346	581.761865	1253.714918	-1.107168588	1.50E-54	9.27E-53	AT3G23080	NC_003074.8	8207287	8209329	-	1710	protein_coding	Polyketide cyclase/dehydrase and lipid transport superfamily protein	START
837907	413.0587459	437.4059656	406	82.70321182	77.26309199	101.8729489	418.8215705	87.27975089	2.26277052	1.69E-54	1.04E-52	T6J4.20	NC_003070.9	4620101	4621585	-	1404	protein_coding	hypothetical protein (DUF1262)	-
831454	16130.82496	18036.94685	14813	4598.298577	4682.550023	5418.62215	16326.92394	4899.823583	1.736465142	7.59E-54	4.62E-52	KIN2	NC_003076.8	5211719	5212743	+	750	protein_coding	stress-responsive protein (KIN2) / stress-induced protein (KIN2) / cold-responsive protein (COR6.6) / cold-regulated protein (COR6.6)	-
828288	1587.633379	1630.500536	1419	679.2001271	738.0658524	734.5039613	1545.711305	717.256647	1.107979217	1.59E-53	9.60E-52	3-Apr	NC_003075.7	11657008	11659167	-	1827	protein_coding	APS reductase 3	-
836237	314.1987143	261.5129284	269	20.67580296	31.51520858	30.56188466	281.5705476	27.58429873	3.349952072	4.11E-53	2.46E-51	AACT1	NC_003076.8	24608605	24610329	+	1725	protein_coding	anthocyanin 5-aromatic acyltransferase 1	-
827080	597.0754384	653.3169955	638	186.0822266	188.0746318	218.0081106	629.4641446	197.388323	1.67308499	5.11E-53	3.05E-51	XBAT34	NC_003075.7	8271270	8273903	-	1739	protein_coding	hypothetical protein	-
824742	1783.395818	1813.838781	1579	762.9371291	849.8940119	837.3956397	1725.411533	816.7422602	1.079193262	8.16E-53	4.86E-51	AT3G55760	NC_003074.8	20700314	20703130	+	2315	protein_coding	hypothetical protein	-
831387	479.6179751	471.8400523	396	1122.6961	1056.267797	1090.040553	449.1526758	1089.66815	-1.277624943	9.74E-53	5.77E-51	ENODL17	NC_003076.8	4984919	4986377	-	1007	protein_coding	early nodulin-like protein 17	Cu_bind_like
829442	1264.625355	1340.137427	1372	598.5644956	639.4537482	534.8329816	1325.587594	590.9504084	1.16550646	1.66E-52	9.79E-51	EDA39	NC_003075.7	15944199	15947072	-	2407	protein_coding	calmodulin-binding family protein	-
832290	888.7614722	881.3264882	999	376.2996138	315.1520858	349.4242146	923.0293201	346.9586381	1.411507789	2.76E-52	1.63E-50	NIT4	NC_003076.8	7379187	7382025	+	2446	protein_coding	nitrilase 4	CN_hydrolase
816381	296.5800948	327.5891487	325	28.94612414	49.81436194	48.89901546	316.3897478	42.55316718	2.892885662	4.16E-52	2.43E-50	PNP-A	NC_003071.7	8089411	8091736	-	2106	protein_coding	plant natriuretic peptide A	-
842743	817.308182	879.4651862	814	294.6301921	339.5509569	324.9747069	836.9244561	319.7186186	1.388362819	9.47E-52	5.50E-50	F15H21.8	NC_003070.9	23887809	23888615	+	706	protein_coding	hypothetical protein	-
840990	348.4571411	311.7680819	370	62.02740887	60.99717789	53.9926629	343.4084077	59.00574988	2.540550636	1.13E-51	6.52E-50	F9C16.7	NC_003070.9	16655884	16657686	-	1652	protein_coding	P-loop containing nucleoside triphosphate hydrolases superfamily protein	AAA
831644	552.0500774	505.343488	544	161.2712631	152.4929447	157.9030707	533.7978551	157.2224262	1.763240091	1.81E-51	1.05E-49	MVA3.110	NC_003076.8	5860350	5862475	-	2126	protein_coding	P-loop containing nucleoside triphosphate hydrolases superfamily protein	AAA
834301	1110.95184	1008.825674	964	412.482269	418.8472882	445.1847866	1027.925838	425.5047812	1.27244984	3.50E-51	2.01E-49	COR27	NC_003076.8	17197641	17199910	-	1417	protein_coding	cold regulated protein 27	-
844013	990.5579403	1012.548278	1011	412.482269	454.4289753	365.7238864	1004.702073	410.8783769	1.289978391	9.19E-51	5.23E-49	IGMT5	NC_003070.9	28822186	28823727	-	1370	protein_coding	O-methyltransferase family protein	-
818724	67.53804139	57.70036143	64	329.7790571	342.6008158	329.0496248	63.0794676	333.8098326	-2.405190367	1.86E-50	1.05E-48	F13H10.20	NC_003071.7	17200657	17202848	-	1375	protein_coding	Haloacid dehalogenase-like hydrolase (HAD) superfamily protein	-
818879	1112.909465	1195.886523	1213	565.4832108	520.5092513	525.6644162	1173.931996	537.2189594	1.127954788	3.02E-50	1.70E-48	CSY3	NC_003071.7	17802841	17806073	-	1903	protein_coding	citrate synthase 3	Citrate_synt
816384	335.7325825	339.6876116	348	63.06119901	62.01379752	71.31106421	341.1400647	65.46202025	2.38143082	3.91E-50	2.18E-48	MSF3.7	NC_003071.7	8097420	8099393	+	1974	protein_coding	transmembrane protein	-
841633	851.5666088	869.2280253	915	373.1982434	346.6672943	364.7051569	878.5982114	361.5235649	1.281066974	4.35E-50	2.42E-48	MBP1	NC_003070.9	19350314	19352791	-	1751	protein_coding	myrosinase-binding protein 1	-
828838	850.5877966	845.9617506	902	309.1032542	360.8999692	357.5740505	866.1831824	342.525758	1.337909127	1.08E-49	5.96E-48	M4I22.110	NC_003075.7	13668676	13672413	-	3145	protein_coding	S-locus lectin protein kinase family protein	Pkinase_Tyr
836576	1402.637874	1421.104063	1240	603.7334463	657.7529016	606.1440458	1354.580646	622.5434645	1.12190538	1.21E-49	6.63E-48	MUB3.7	NC_003076.8	25801528	25804980	-	2533	protein_coding	loricrin-like protein	-
840148	326.9232728	340.6182626	334	837.3700197	840.7444352	787.4778947	333.8471785	821.8641166	-1.29946254	2.20E-49	1.19E-47	LOL1	NC_003070.9	11767485	11770049	+	2478	protein_coding	lsd one like 1	zf-LSD1
828387	759.5582626	804.082456	790	221.2310916	280.5870183	305.6188466	784.5469062	269.1456522	1.543035558	8.07E-49	4.31E-47	LDOX	NC_003075.7	12004726	12006209	-	1400	protein_coding	leucoanthocyanidin dioxygenase	2OG-FeII_Oxy
832596	454.168858	429.9607577	434	118.885867	86.41266867	115.1164322	439.3765386	106.8049893	2.040932018	1.16E-48	6.12E-47	FLOT1	NC_003076.8	8749680	8751636	+	1713	protein_coding	SPFH/Band 7/PHB domain-containing membrane-associated protein family	-
832860	1168.70176	1190.302617	1107	563.4156305	476.7946072	519.5520392	1155.334792	519.920759	1.15245829	2.73E-48	1.44E-46	F15F15.3	NC_003076.8	9957816	9961374	-	3121	protein_coding	Protein phosphatase 2C family protein	PP2C
821206	512.8975897	593.7553321	492	1279.832203	1135.564128	1302.955016	532.8843073	1239.450449	-1.216593206	1.51E-47	7.78E-46	VTC4	NC_003074.8	627512	629925	-	1289	protein_coding	Inositol monophosphatase family protein	-
839869	58742.43501	60729.6304	50734	124937.6745	127693.5254	132540.7814	56735.35514	128390.6604	-1.178210712	2.55E-47	1.31E-45	CAB3	NC_003070.9	10472280	10473502	-	1223	protein_coding	chlorophyll A/B binding protein 3	-
819401	1004.261311	963.2237754	983	460.0366158	442.2295397	441.1098686	983.4950288	447.792008	1.13505386	4.07E-47	2.08E-45	F17A22.28	NC_003071.7	19607996	19610287	+	2214	protein_coding	B-box type zinc finger protein with CCT domain-containing protein	CCT
827215	789.9014406	912.9686219	869	323.5763163	359.8833495	342.2931082	857.2900208	341.9175913	1.326260895	6.18E-47	3.15E-45	HPL1	NC_003075.7	8835368	8838676	+	1870	protein_coding	hydroperoxide lyase 1	p450
839351	912.2529648	899.008857	992	364.9279222	343.6174354	421.7540083	934.4206073	376.7664553	1.310035212	8.12E-47	4.10E-45	F13M7.1	NC_003070.9	1418612	1421863	-	2344	protein_coding	Zinc finger C-x8-C-x5-C-x3-H type family protein	zf-CCCH
823634	610.7788091	530.4710647	528	1195.061411	1194.528067	1172.557641	556.4166246	1187.382373	-1.09376383	8.66E-47	4.37E-45	XTH31	NC_003074.8	16446935	16448844	-	1393	protein_coding	xyloglucan endo-transglycosylase-related 8	-
818959	286.7919728	302.461572	297	58.92603842	37.61492636	34.63680261	295.4178483	43.72592247	2.757953044	1.10E-46	5.54E-45	CHI	NC_003071.7	18076166	18077517	-	1139	protein_coding	chitinase	-
815949	576.5203823	603.061842	491	139.56167	166.7256196	173.1840131	556.8607414	159.8237675	1.801018024	1.11E-46	5.59E-45	PR1	NC_003071.7	6241640	6242541	-	902	protein_coding	pathogenesis-related protein 1	SCP
820512	30.34317801	18.61301981	16	1.033790148	1.016619631	0	21.65206594	0.683469926	4.988130807	1.48E-05	8.21E-05	ABCG26	NC_003074.8	4247675	4250703	-	2351	protein_coding	ABC-2 type transporter family protein	ABC2_membrane
835334	21.53386827	17.68236882	31	224.3324621	238.9056134	234.3077824	23.40541236	232.515286	-3.319199954	2.91E-46	1.44E-44	BETA-OHASE_2	NC_003076.8	21334793	21337126	-	1269	protein_coding	beta-carotene hydroxylase 2	-
816845	302.452968	266.1661833	279	756.7343882	712.6503617	706.9982651	282.5397171	725.461005	-1.360937124	8.43E-46	4.13E-44	AGP17	NC_003071.7	9844134	9845385	+	1252	protein_coding	arabinogalactan protein 17	-
827046	476.6815385	523.9565078	482	134.3927192	153.5095644	157.9030707	494.2126821	148.6017848	1.733713382	2.35E-45	1.14E-43	DL3090C	NC_003075.7	8122188	8123835	-	1648	protein_coding	UDP-Glycosyltransferase superfamily protein	UDPGT
827320	288.7495972	278.2646462	322	58.92603842	45.74788342	46.86155648	296.3380812	50.51182611	2.552839008	3.98E-45	1.91E-43	DL4170C	NC_003075.7	9199972	9201643	-	1445	protein_coding	Glycosyl hydrolase superfamily protein	Glyco_hydro_17
839384	427.7409288	416.9316438	486	974.8641094	982.054564	1065.591045	443.5575242	1007.50324	-1.18457226	7.95E-45	3.80E-43	FLA9	NC_003070.9	982381	983544	-	1164	protein_coding	FASCICLIN-like arabinoogalactan 9	-
843107	236.872551	247.5531635	230	28.94612414	22.36563189	32.59934364	238.1419048	27.97036656	3.090454314	8.59E-45	4.09E-43	SUFE2	NC_003070.9	25426234	25427461	+	1228	protein_coding	sulfur E2	-
28720126	19.57624388	13.02911387	17	201.5890788	210.4402637	211.8957336	16.53511925	207.9750254	-3.657106995	8.61E-45	4.09E-43	AT4G13577	NC_003075.7	7895719	7898499	-	936	protein_coding	hypothetical protein	-
837215	943.574955	907.384716	931	412.482269	416.8140489	440.0911391	927.3198903	423.1291523	1.131752579	3.31E-44	1.55E-42	F10K1.25	NC_003070.9	2160919	2163387	-	1774	protein_coding	plant/protein	-
836357	826.1174918	831.0713347	746	328.745267	346.6672943	294.4128222	801.0629422	323.2751279	1.309528232	2.43E-43	1.12E-41	MMI9.1	NC_003076.8	25040540	25041504	+	965	protein_coding	Plant invertase/pectin methylesterase inhibitor superfamily protein	-
831612	461.0205434	480.2159112	476	148.8657813	151.4763251	114.0977027	472.4121515	138.146603	1.774143933	4.83E-43	2.20E-41	AT5G17460	NC_003076.8	5757073	5759817	-	2399	protein_coding	glutamyl-tRNA (Gln) amidotransferase subunit C	-
832039	152.6947023	161.9332724	197	535.5032966	517.4593924	530.7580636	170.5426582	527.9069175	-1.631456578	6.39E-43	2.91E-41	T24G5.90	NC_003076.8	6457026	6458504	+	1374	protein_coding	hypothetical protein	-
817849	225.1268046	204.743218	174	565.4832108	588.6227666	612.2564227	201.2900075	588.7874667	-1.547719133	7.02E-43	3.19E-41	T21L14.18	NC_003071.7	13948733	13950745	-	1532	protein_coding	TRAF-like family protein	MATH
829042	1141.295018	1031.161298	1037	524.1316049	501.1934783	457.4095404	1069.818772	494.2448746	1.11410934	1.50E-42	6.77E-41	GGT4	NC_003075.7	14400920	14403519	+	2295	protein_coding	gamma-glutamyl transpeptidase 4	-
832990	132.1396462	137.7363466	138	448.6649241	435.1132023	439.0724096	135.9586643	440.9501787	-1.697325136	1.54E-42	6.90E-41	BZO2H3	NC_003076.8	10796457	10798305	-	1443	protein_coding	bZIP transcription factor family protein	bZIP_1
836364	128.2243974	144.2509036	126	420.7525901	535.7585458	460.4657289	132.8251003	472.3256216	-1.829213551	1.97E-42	8.86E-41	CDF1	NC_003076.8	25069093	25071111	-	1426	protein_coding	cycling DOF factor 1	zf-Dof
837662	568.6898847	581.6568692	552	221.2310916	172.8253373	183.371308	567.448918	192.4759123	1.560556434	2.88E-42	1.29E-40	AT1G11210	NC_003070.9	3755668	3756998	-	1222	protein_coding	cotton fiber protein%2C putative (DUF761)	-
831452	468.8510409	452.2963815	508	987.2695911	991.2041407	1052.347562	476.3824741	1010.273765	-1.085350496	4.55E-42	2.03E-40	F1N13.90	NC_003076.8	5205869	5208036	+	2053	protein_coding	Adenosylmethionine decarboxylase family protein	SAM_decarbox
817478	578.4780067	617.9522578	662	1184.723509	1319.572282	1264.243295	619.4767548	1256.179695	-1.020290733	7.40E-42	3.28E-40	F16P2.33	NC_003071.7	12585856	12588174	+	1833	protein_coding	NAD(P)-binding Rossmann-fold superfamily protein	-
823817	1089.417972	1040.467808	1036	503.455802	443.2461593	528.7206046	1055.29526	491.807522	1.101551946	8.17E-42	3.61E-40	PCL1	NC_003074.8	17183042	17186959	+	3916	protein_coding	Homeodomain-like superfamily protein	Myb_DNA-binding
828031	197.7200632	217.7723318	234	25.84475369	23.38225152	23.43077824	216.497465	24.21926115	3.160338277	1.88E-41	8.22E-40	F6N23.8	NC_003075.7	285876	289575	+	3611	protein_coding	C2 calcium/lipid-binding plant phosphoribosyltransferase family protein	C2
820385	242.7454241	219.6336338	246	629.5782	636.4038893	589.8443739	236.1263526	618.6088211	-1.390423464	2.38E-41	1.03E-39	ACT11	NC_003074.8	3857780	3860089	+	1788	protein_coding	actin-11	Actin
842035	1259.731294	1173.550899	1156	524.1316049	623.1878341	587.806915	1196.427398	578.3754513	1.048365997	8.49E-41	3.62E-39	CSLE1	NC_003070.9	20876440	20879482	+	2570	protein_coding	cellulose synthase like E1	-
842779	899.5284063	974.3915873	991	442.4621833	454.4289753	452.315893	954.9733312	449.7356838	1.086354299	9.61E-41	4.09E-39	F13O11.3	NC_003070.9	24044686	24046621	+	1530	protein_coding	GroES-like zinc-binding alcohol dehydrogenase family protein	ADH_N
825104	940.6385185	911.1073199	940	410.4146887	459.5120734	440.0911391	930.5819461	436.6726337	1.091223874	1.05E-40	4.44E-39	AT3G59350	NC_003074.8	21932337	21935231	+	2691	protein_coding	Protein kinase superfamily protein	Pkinase_Tyr
2745830	265.2581046	262.4435794	223	39.28402562	37.61492636	41.76790904	250.2338947	39.55562034	2.661828074	1.28E-40	5.40E-39	AT1G54575	NC_003070.9	20386809	20387710	+	902	protein_coding	hypothetical protein	-
822299	483.5332238	479.2852602	441	158.1698926	152.4929447	129.3786451	467.9394947	146.6804941	1.674178672	1.57E-40	6.59E-39	PES2	NC_003074.8	9892791	9896337	+	2306	protein_coding	Esterase/lipase/thioesterase family protein	-
829113	435.5714263	480.2159112	427	959.3572571	940.3731591	942.324777	447.5957792	947.3517311	-1.080761482	1.58E-40	6.63E-39	AT4G29905	NC_003075.7	14626921	14627631	-	711	protein_coding	hypothetical protein	-
841602	985.6638794	936.2348967	1066	475.543468	464.5951716	465.5593763	995.9662587	468.5660053	1.087385284	1.63E-40	6.80E-39	IAR3	NC_003070.9	19199351	19201707	+	1817	protein_coding	peptidase M20/M25/M40 family protein	M20_dimer
816385	515.8340262	497.89828	529	989.3371714	1089.816245	1084.946905	514.2441021	1054.700107	-1.036840297	2.00E-40	8.32E-39	TPS11	NC_003071.7	8108898	8112010	+	2945	protein_coding	trehalose phosphatase/synthase 11	-
830693	366.0757606	406.6944829	392	105.4465951	87.42928831	117.1538912	388.2567478	103.3432582	1.909955941	3.64E-40	1.49E-38	TT7	NC_003076.8	2560328	2563137	+	1929	protein_coding	Cytochrome P450 superfamily protein	p450
835489	284.8343485	372.2603963	369	51.68950739	71.1633742	79.46090012	342.0315816	67.43792724	2.341824257	6.61E-40	2.70E-38	UF3GT	NC_003076.8	21936746	21938396	-	1651	protein_coding	UDP-glucose:flavonoid 3-o-glucosyltransferase	UDPGT
816464	829.0539283	786.4000872	838	382.5023547	375.132644	357.5740505	817.8180052	371.7363497	1.13728412	2.44E-39	9.80E-38	TAG1	NC_003071.7	8426117	8429853	+	2280	protein_coding	membrane bound O-acyl transferase (MBOAT) family protein	MBOAT
836412	115.4998389	89.34249511	104	352.5224404	394.448417	389.1546647	102.9474447	378.7085074	-1.881018754	3.44E-39	1.37E-37	ARR6	NC_003076.8	25252007	25254318	-	1459	protein_coding	response regulator 6	Response_reg
817142	206.5293729	182.4075942	174	9.30411133	6.099717789	7.131106421	187.6456557	7.51164518	4.64437935	6.54E-39	2.60E-37	PDF1.3	NC_003071.7	11087280	11088001	+	620	protein_coding	plant defensin 1.3	-
830443	393.482502	367.6071413	427	111.649336	123.0109754	99.83548989	396.0298811	111.4986004	1.827960793	9.44E-39	3.73E-37	MOP10.14	NC_003076.8	1672070	1674770	+	2395	protein_coding	2-oxoglutarate (2OG) and Fe(II)-dependent oxygenase superfamily protein	2OG-FeII_Oxy
823620	931.8292087	942.7494536	982	490.0165301	446.2960182	422.7727378	952.1928874	453.0284287	1.071759619	1.83E-38	7.19E-37	FAMT	NC_003074.8	16379571	16381434	+	1660	protein_coding	farnesoic acid carboxyl-O-methyltransferase	-
820619	846.6725478	909.2460179	880	383.5361448	425.9636256	420.7352788	878.6395219	410.0783497	1.099363689	1.92E-38	7.53E-37	RSH2	NC_003074.8	4650714	4654046	-	2850	protein_coding	RELA/SPOT homolog 2	-
840303	342.5842679	311.7680819	308	79.60184138	77.26309199	81.49835909	320.7841166	79.45443082	2.013363167	2.58E-38	1.01E-36	F12G12.12	NC_003070.9	12396397	12398418	-	1740	protein_coding	Pyridoxal phosphate (PLP)-dependent transferases superfamily protein	-
820117	24.47030485	26.98887873	43	222.2648818	214.5067422	239.4014298	31.48639453	225.391018	-2.844295005	2.78E-38	1.08E-36	RVE8	NC_003074.8	2946239	2949017	+	2345	protein_coding	Homeodomain-like superfamily protein	-
835113	835.9056137	803.151805	864	392.8402562	398.5148955	350.4429441	834.3524729	380.5993653	1.132154255	8.04E-38	3.06E-36	MXI22.17	NC_003076.8	20543225	20544857	-	1464	protein_coding	HCP-like superfamily protein with MYND-type zinc finger	zf-MYND
821934	238.8301753	221.4949358	278	29.97991429	39.64816563	46.86155648	246.1083704	38.8298788	2.662294118	1.15E-37	4.37E-36	AT3G23550	NC_003074.8	8448273	8450799	-	1722	protein_coding	MATE efflux family protein	MatE
825779	260.3640436	262.4435794	247	44.45297635	44.73126378	58.06758085	256.602541	49.08394033	2.386068772	1.58E-37	5.96E-36	CRK36	NC_003075.7	2231717	2234689	-	2268	protein_coding	cysteine-rich RLK (RECEPTOR-like protein kinase) 36	Pkinase_Tyr
836884	1472.13354	1412.728204	1378	618.2065084	688.2514905	797.6651896	1420.953915	701.3743962	1.018391556	2.52E-37	9.37E-36	BT4	NC_003076.8	26930539	26933352	-	2491	protein_coding	BTB and TAZ domain protein 4	zf-TAZ
828414	216.3174949	192.6447551	242	35.14886502	14.23267484	23.43077824	216.9874167	24.2707727	3.162023511	2.94E-37	1.09E-35	CRK7	NC_003075.7	12125664	12128490	+	2236	protein_coding	cysteine-rich RLK (RECEPTOR-like protein kinase) 7	Pkinase_Tyr
821016	380.7579435	369.4684433	384	813.5928463	783.8137359	811.9274025	378.0754623	803.1113282	-1.08720438	3.06E-37	1.13E-35	CIPK1	NC_003074.8	5988924	5993001	-	2972	protein_coding	CBL-interacting protein kinase 1	Pkinase
832356	206.5293729	198.228661	232	534.4695064	581.5064292	556.2263008	212.252678	557.4007455	-1.394186323	3.90E-37	1.43E-35	AtRZPF34	NC_003076.8	7664871	7667288	+	1506	protein_coding	CHY-type/CTCHY-type/RING-type Zinc finger protein	zf-CHY
829544	583.3720676	619.8135598	525	228.4676227	215.5233619	203.7458977	576.0618758	215.9122941	1.416588466	4.89E-37	1.79E-35	F17I5.170	NC_003075.7	16282281	16285229	-	1706	protein_coding	hypothetical protein	-
835231	903.4436551	991.1433051	869	432.1242818	449.3458771	431.9413032	921.1956534	437.8038207	1.07373846	6.58E-37	2.40E-35	K17N15.12	NC_003076.8	20949291	20951512	+	1377	protein_coding	SPFH/Band 7/PHB domain-containing membrane-associated protein family	-
816648	888.7614722	903.662112	785	295.6639823	335.4844784	403.4168775	859.1411947	344.8551127	1.31692318	8.34E-37	3.04E-35	F26H11.11	NC_003071.7	9055398	9056481	-	1084	protein_coding	Cyclophilin-like peptidyl-prolyl cis-trans isomerase family protein	Pro_isomerase
827221	1060.053606	1124.226397	1008	478.6448384	559.1407973	526.6831456	1064.093334	521.4895938	1.02908176	1.28E-36	4.63E-35	UGT84A3	NC_003075.7	8852656	8854706	-	2051	protein_coding	UDP-Glycosyltransferase superfamily protein	UDPGT
816604	92.00834624	69.7988243	68	314.2722049	304.9858894	317.8436005	76.60239018	312.3672316	-2.028311742	1.48E-36	5.33E-35	EXPB1	NC_003071.7	8940833	8942706	+	1526	protein_coding	expansin B1	-
818489	276.0250387	268.0274853	279	52.72329754	70.14675457	42.78663852	274.3508413	55.21889688	2.312291492	2.38E-36	8.44E-35	NATA1	NC_003071.7	16298110	16299205	+	1096	protein_coding	Acyl-CoA N-acyltransferases (NAT) superfamily protein	Acetyltransf_1
832366	1039.49855	1054.427572	971	455.9014552	517.4593924	531.7767931	1021.642041	501.7125469	1.025985766	4.27E-36	1.49E-34	IMS2	NC_003076.8	7718118	7721866	+	1829	protein_coding	2-isopropylmalate synthase 2	HMGL-like
828421	272.1097899	284.7792032	260	59.95982857	67.09689568	49.91774495	272.296331	58.99148973	2.206947598	5.43E-36	1.89E-34	CRK14	NC_003075.7	12154091	12156881	-	1977	protein_coding	cysteine-rich RECEPTOR-like kinase	Pkinase_Tyr
843247	145.8430169	134.9443937	114	396.9754168	453.4123556	411.5667134	131.5958035	420.6514953	-1.675667259	5.47E-36	1.90E-34	F4N2.12	NC_003070.9	25999837	26001614	+	1778	protein_coding	suppressor	-
828053	462.9781678	429.9607577	415	136.4602995	159.6092821	133.453563	435.9796418	143.1743816	1.606305353	6.88E-36	2.38E-34	SAG21	NC_003075.7	1046042	1047105	-	968	protein_coding	senescence-associated gene 21	-
831856	859.3971063	831.0713347	920	396.9754168	439.1796808	397.3045006	870.156147	411.1531994	1.081073519	7.67E-36	2.65E-34	Hsp70-2	NC_003076.8	550035	552827	-	2485	protein_coding	Heat shock protein 70 (Hsp 70) family protein	HSP70
833619	556.9441384	545.3614806	588	212.9607704	217.5566011	238.3827003	563.4352063	222.9666906	1.336974198	9.05E-36	3.12E-34	CYP81D1	NC_003076.8	14253673	14256284	-	2511	protein_coding	cytochrome p450 81d1	p450
822481	240.7877997	200.089963	224	37.21644532	36.59830673	35.6555321	221.6259209	36.49009472	2.60208984	1.03E-35	3.54E-34	AT3G28510	NC_003074.8	10685470	10687429	+	1960	protein_coding	P-loop containing nucleoside triphosphate hydrolases superfamily protein	AAA
841082	730.1938967	624.4668148	582	258.4475369	251.105049	220.0455696	645.5535705	243.1993852	1.408606988	1.15E-35	3.96E-34	TRX5	NC_003070.9	17074942	17076417	-	840	protein_coding	thioredoxin H-type 5	-
829838	5.872873164	7.445207926	3	173.6767448	169.7754785	161.9779887	5.439360363	168.4767373	-4.940900313	1.60E-35	5.47E-34	AP22.27	NC_003075.7	17353291	17356037	-	1728	protein_coding	PQ-loop repeat family protein / transmembrane family protein	-
816436	153.6735145	176.8236882	166	12.40548177	13.21605521	10.18729489	165.4990676	11.93627729	3.793877162	2.45E-35	8.37E-34	FRK1	NC_003071.7	8326049	8329944	-	2700	protein_coding	FLG22-induced receptor-like kinase 1	Pkinase
838719	157.5887632	169.3784803	179	15.50685222	14.23267484	15.28094233	168.6557478	15.00682313	3.490493411	4.35E-35	1.46E-33	WAK3	NC_003070.9	7434235	7436830	+	2422	protein_coding	wall associated kinase 3	Pkinase_Tyr
835053	668.5287285	678.4445722	742	289.4612414	303.9692698	320.8997889	696.3244336	304.7767667	1.191536307	4.61E-35	1.55E-33	K9P8.4	NC_003076.8	20296518	20302575	-	3849	protein_coding	Beta-glucosidase%2C GBA2 type family protein	-
821569	930.8503965	900.870159	853	412.482269	339.5509569	443.1473276	894.9068518	398.3935178	1.167808096	5.21E-35	1.74E-33	PUM5	NC_003074.8	7058871	7063372	-	3625	protein_coding	pumilio 5	PUF
837576	271.1309777	306.1841759	256	674.0311764	651.6531838	637.7246599	277.7717179	654.4696733	-1.23497412	5.87E-35	1.96E-33	ERD9	NC_003070.9	3396883	3398358	-	1160	protein_coding	Glutathione S-transferase family protein	GST_N
834076	831.9903649	833.8632877	904	407.3133182	421.8971471	424.8101968	856.6178842	418.0068874	1.034736609	1.27E-34	4.14E-33	G6PD6	NC_003076.8	16310663	16314811	+	2283	protein_coding	glucose-6-phosphate dehydrogenase 6	G6PD_N
816091	845.6937356	966.0157284	854	391.806466	390.3819385	456.3908109	888.5698213	412.8597385	1.106228956	1.73E-33	5.52E-32	F19G14.4	NC_003071.7	6947096	6947866	+	771	protein_coding	stress-induced protein	-
828733	508.9823409	496.0369781	555	213.9945606	184.0081533	205.7833567	520.0064396	201.2620235	1.369265638	3.05E-33	9.69E-32	PFK3	NC_003075.7	13300778	13304440	-	2196	protein_coding	phosphofructokinase 3	PFK
844127	586.3085042	510.9273939	591	242.9406847	208.4070244	198.6522503	562.7452994	216.6666532	1.376799024	3.92E-33	1.24E-31	TGA7	NC_003070.9	29298243	29300945	+	1908	protein_coding	bZIP transcription factor family protein	bZIP_1
836273	753.6853894	736.1449337	677	341.1507488	320.2351839	340.2556492	722.2767744	333.8805273	1.113581337	5.63E-33	1.77E-31	K11J9.8	NC_003076.8	24739026	24741401	-	2301	protein_coding	Major facilitator superfamily protein	Sugar_tr
824257	335.7325825	311.7680819	382	106.4803852	93.52900609	95.76057194	343.1668881	98.58998775	1.79895456	6.75E-33	2.11E-31	BCS1	NC_003074.8	18929526	18932181	+	2656	protein_coding	cytochrome BC1 synthesi	AAA
822484	625.460992	595.6166341	634	290.4950315	256.1881471	260.7947491	618.3592087	269.1593093	1.199968221	1.11E-32	3.46E-31	AT3G28540	NC_003074.8	10694175	10696249	+	2075	protein_coding	P-loop containing nucleoside triphosphate hydrolases superfamily protein	AAA
837526	245.6818607	212.1884259	224	36.18265517	45.74788342	49.91774495	227.2900955	43.94942784	2.369508553	1.21E-32	3.77E-31	AT1G09932	NC_003070.9	3230450	3233259	-	1443	protein_coding	Phosphoglycerate mutase family protein	-
824308	455.1476702	509.9967429	469	195.3863379	151.4763251	172.1652836	478.0481377	173.0093155	1.467184999	1.47E-32	4.57E-31	AT3G51450	NC_003074.8	19090947	19092511	+	1300	protein_coding	Calcium-dependent phosphotriesterase superfamily protein	Str_synth
841616	151.7158901	178.6849902	194	16.54064236	17.28253373	25.46823722	174.8002934	19.76380444	3.143931955	1.66E-32	5.15E-31	T14L22.10	NC_003070.9	19274604	19278798	-	3339	protein_coding	Leucine-rich repeat protein kinase family protein	Pkinase
831586	479.6179751	458.8109384	541	190.2173872	190.1078711	154.8468823	493.1429712	178.3907135	1.466566814	2.09E-32	6.46E-31	GSTF12	NC_003076.8	5658416	5659661	+	1096	protein_coding	glutathione S-transferase phi 12	GST_C
830592	234.9149266	225.2175398	214	52.72329754	41.68140489	32.59934364	224.7108221	42.33468202	2.409338523	2.46E-32	7.56E-31	ST2A	NC_003076.8	2174668	2176446	-	1779	protein_coding	sulfotransferase 2A	Sulfotransfer_1
844415	88.09309746	86.55054214	106	327.7114768	342.6008158	300.5251992	93.54787987	323.6124973	-1.792121363	3.17E-32	9.73E-31	NIP6%3B1	NC_003070.9	30350539	30352208	-	1212	protein_coding	NOD26-like intrinsic protein 6%3B1	-
832750	397.3977508	402.041228	429	151.9671517	142.3267484	142.6221284	409.4796596	145.6386762	1.491324718	3.96E-32	1.21E-30	CBP60G	NC_003076.8	9475679	9478777	+	2306	protein_coding	Cam-binding protein 60-like G	-
831595	11.74574633	26.98887873	19	162.3050532	180.9582944	167.0716361	19.24487502	170.1116612	-3.137206811	4.27E-32	1.30E-30	RVE1	NC_003076.8	5690225	5692992	-	2017	protein_coding	Homeodomain-like superfamily protein	Myb_DNA-binding
824871	177.1650071	141.4589506	174	468.3069369	459.5120734	430.9225737	164.2079859	452.9138614	-1.46546835	4.79E-32	1.46E-30	ARR9	NC_003074.8	21109059	21111567	+	1894	protein_coding	response regulator 9	Response_reg
818470	929.8715843	940.8881516	828	412.482269	454.4289753	461.4844584	899.5865786	442.7985675	1.02284852	5.80E-32	1.76E-30	YLS5	NC_003071.7	16232859	16235367	-	2127	protein_coding	Class I glutamine amidotransferase-like superfamily protein	DJ-1_PfpI
822340	408.1646849	392.7347181	435	142.6630404	138.2602699	90.66692449	411.9664677	123.8634116	1.733885259	8.37E-32	2.53E-30	AT3G27210	NC_003074.8	10045174	10047453	-	1220	protein_coding	hypothetical protein	-
818516	99.83884379	110.7474679	105	325.6438966	326.3349017	353.4991326	105.1954372	335.1593103	-1.671147445	1.29E-31	3.86E-30	JAL22	NC_003071.7	16414034	16416845	-	2086	protein_coding	jacalin-related lectin 22	-
843855	232.9573022	241.0386066	163	571.6859517	557.107558	626.5186355	212.3319696	585.1040484	-1.460360217	2.16E-31	6.44E-30	F22H5.9	NC_003070.9	28215836	28218801	-	2113	protein_coding	Erythronate-4-phosphate dehydrogenase family protein	-
839435	201.635312	214.0497279	212	47.5543468	31.51520858	37.69299108	209.2283466	38.92084882	2.427649843	2.88E-31	8.51E-30	BGLU11	NC_003070.9	630374	633420	+	2196	protein_coding	beta glucosidase 11	Glyco_hydro_1
824306	592.1813774	551.8760375	606	268.7854384	239.922233	250.6074542	583.3524716	253.1050419	1.204422619	4.74E-31	1.39E-29	YLS2	NC_003074.8	19086344	19088150	+	1561	protein_coding	Calcium-dependent phosphotriesterase superfamily protein	Str_synth
836533	475.7027263	477.4239582	579	207.7918197	156.5594232	187.4462259	510.7088948	183.9324896	1.473197117	1.85E-30	5.35E-29	AtPRX71	NC_003076.8	25659257	25661007	-	1342	protein_coding	Peroxidase superfamily protein	-
839366	256.4487948	235.4547007	246	64.09498916	60.99717789	56.03012188	245.9678318	60.37409631	2.026462282	2.09E-30	6.01E-29	F21M11.13	NC_003070.9	1009228	1011145	-	1918	protein_coding	HXXXD-type acyl-transferase family protein	-
824763	157.5887632	185.1995472	167	19.64201281	27.44873005	25.46823722	169.9294368	24.18632669	2.812200489	6.13E-30	1.74E-28	JRG21	NC_003074.8	20766735	20769410	-	2172	protein_coding	jasmonate-regulated gene 21	2OG-FeII_Oxy
824437	546.1772043	634.7039757	524	208.8256099	215.5233619	255.7011017	568.2937266	226.6833578	1.326485319	8.07E-30	2.27E-28	AT3G52710	NC_003074.8	19534585	19536018	+	1434	protein_coding	hypothetical protein	-
827757	387.6096288	348.9941215	326	97.17627389	129.1106932	102.8916784	354.2012501	109.7262151	1.690288531	8.14E-30	2.29E-28	VSR7	NC_003075.7	10875233	10878730	+	2424	protein_coding	VACUOLAR SORTING RECEPTOR 7	-
842861	83.19903649	75.38273025	62	253.2785862	294.8196931	279.1318799	73.52725558	275.7433864	-1.905962252	9.79E-30	2.75E-28	F5I14.26	NC_003070.9	24354646	24355490	+	728	protein_coding	transmembrane protein	-
828160	139.9701437	158.2106684	219	496.2192709	500.1768587	491.0276135	172.3936041	495.8079144	-1.525887521	1.07E-29	2.99E-28	T5J8.17	NC_003075.7	1266463	1268612	-	1036	protein_coding	phenazine biosynthesis PhzC/PhzF family protein	-
832300	84.17784869	97.71835403	110	299.7991429	347.683914	314.787412	97.29873424	320.7568229	-1.721729483	1.64E-29	4.56E-28	MWD9.19	NC_003076.8	7418095	7419335	-	1241	protein_coding	FANTASTIC four-like protein (DUF3049)	-
824241	332.796146	383.4282082	347	112.6831261	130.1273128	102.8916784	354.408118	115.2340391	1.621209161	1.81E-29	5.03E-28	CML41	NC_003074.8	18873911	18874836	+	926	protein_coding	calmodulin-like 41	-
829909	39.15248776	45.60189855	40	188.1498069	200.2740674	214.9519221	41.58479544	201.1252655	-2.272434155	4.53E-29	1.24E-27	LBD39	NC_003075.7	17639393	17640925	-	1395	protein_coding	LOB domain-containing protein 39	-
837429	130.1820218	140.5282996	143	14.47306207	12.19943558	11.20602438	137.9034405	12.62617401	3.450000178	6.07E-29	1.66E-27	BIP3	NC_003070.9	2929217	2931850	-	2125	protein_coding	Heat shock protein 70 (Hsp 70) family protein	HSP70
821250	731.1727089	798.49855	823	324.6101064	395.4650366	396.2857711	784.223753	372.1203047	1.075124112	6.47E-29	1.76E-27	CYP89A9	NC_003074.8	824552	826585	-	1916	protein_coding	cytochrome P450%2C family 87%2C subfamily A%2C polypeptide 9	p450
820155	465.9146044	515.5806489	409	193.3187576	152.4929447	144.6595874	463.4984177	163.4904299	1.504651141	1.05E-28	2.83E-27	MDHAR	NC_003074.8	3056375	3059244	-	1593	protein_coding	monodehydroascorbate reductase	Pyr_redox_2
834470	293.6436582	273.6113913	268	0	0	5.093647443	278.4183498	1.697882481	7.351486707	1.32E-28	3.54E-27	PDF1.2c	NC_003076.8	17908850	17909507	-	548	protein_coding	plant defensin 1.2C	-
816031	278.9614753	284.7792032	312	89.93974286	85.39604904	94.74184245	291.9135595	90.02587812	1.696826455	6.12E-28	1.60E-26	FUT4	NC_003071.7	6709116	6711156	-	2016	protein_coding	fucosyltransferase 4	-
820098	14154.60314	15238.47932	12541	5327.120632	5032.267176	6210.174963	13978.02749	5523.18759	1.339605718	7.62E-28	1.99E-26	MT2A	NC_003074.8	2889406	2890574	-	963	protein_coding	metallothionein 2A	-
843308	337.6902069	368.5377923	314	123.0210276	91.49576683	115.1164322	340.0759998	109.8777422	1.631066048	1.08E-27	2.82E-26	HO3	NC_003070.9	26226731	26228580	+	1346	protein_coding	heme oxygenase 3	-
824796	290.7072216	324.7971958	280	618.2065084	605.9053004	677.45511	298.5014725	633.8556396	-1.085341665	4.27E-27	1.08E-25	AT3G56290	NC_003074.8	20878446	20879783	-	1061	protein_coding	potassium transporter	-
818902	45.02536092	42.80994557	31	6.202740887	4.066478526	3.056188466	39.61176883	4.441802626	3.159705392	7.77E-09	6.43E-08	NAC042	NC_003071.7	17880457	17882636	-	1375	protein_coding	NAC domain containing protein 42	NAM
838413	158.5675754	110.7474679	137	396.9754168	364.9664477	389.1546647	135.4383478	383.698843	-1.504259685	5.90E-27	1.49E-25	EPR1	NC_003070.9	6305814	6308243	-	2026	protein_coding	Homeodomain-like superfamily protein	Myb_DNA-binding
842367	329.8597094	297.808317	298	110.6155458	101.6619631	91.68565398	308.5560088	101.3210543	1.606809357	9.70E-27	2.41E-25	F8A5.24	NC_003070.9	22357976	22360277	-	1952	protein_coding	NAD(P)-linked oxidoreductase superfamily protein	Aldo_ket_red
818271	481.5755995	496.967629	485	232.6027833	181.974914	161.9779887	487.8477428	192.1852287	1.344664041	1.16E-26	2.87E-25	T1J8.15	NC_003071.7	15528877	15530779	+	1713	protein_coding	UDP-Glycosyltransferase superfamily protein	UDPGT
843716	396.4189386	361.0925844	367	106.4803852	136.2270306	151.7906938	374.8371743	131.4993699	1.510434554	1.50E-26	3.69E-25	SARD1	NC_003070.9	27744790	27749248	-	2397	protein_coding	Calmodulin binding protein-like protein	-
829184	201.635312	222.4255868	217	498.2868512	459.5120734	493.0650725	213.6869663	483.6213324	-1.177936698	4.39E-26	1.07E-24	BRS1	NC_003075.7	14944129	14948605	+	1702	protein_coding	alpha/beta-Hydrolases superfamily protein	Peptidase_S10
835539	162.4828242	153.5574135	180	416.6174296	398.5148955	405.4543365	165.3467459	406.8622205	-1.300219441	6.13E-26	1.48E-24	DFL1	NC_003076.8	22130964	22133688	-	2320	protein_coding	Auxin-responsive GH3 family protein	-
835341	257.427607	242.8999086	253	65.12877931	64.04703678	84.55454756	251.1091719	71.24345455	1.817007656	6.21E-26	1.50E-24	HSP90.1	NC_003076.8	21352557	21355147	+	2103	protein_coding	heat shock-like protein	HATPase_c
818964	179.1226315	211.2577749	200	44.45297635	49.81436194	34.63680261	196.7934688	42.96804697	2.195754906	6.37E-26	1.53E-24	F18O19.27	NC_003071.7	18093694	18095093	-	1180	protein_coding	Chitinase family protein	-
823902	220.2327437	233.5933987	277	64.09498916	60.99717789	71.31106421	243.6087141	65.46774375	1.895120469	7.82E-26	1.88E-24	AT3G47480	NC_003074.8	17496085	17497164	-	1080	protein_coding	Calcium-binding EF-hand family protein	-
822221	261.3428558	300.60027	294	76.50047094	98.61210425	91.68565398	285.3143753	88.93274306	1.681436148	9.45E-26	2.25E-24	CYP71B22	NC_003074.8	9589249	9591179	+	1808	protein_coding	cytochrome P450%2C family 71%2C subfamily B%2C polypeptide 22	p450
818596	1476.048789	1743.109306	1421	459.0028256	492.0439016	605.1253163	1546.719365	518.7240145	1.576238673	1.96E-25	4.64E-24	ELF4	NC_003071.7	16734294	16734953	-	619	protein_coding	EARLY FLOWERING-like protein (DUF1313)	-
837865	221.2115558	208.4658219	250	569.6183714	485.9441838	501.2149084	226.5591259	518.9258212	-1.196668167	2.11E-25	4.99E-24	CYP71B2	NC_003070.9	4459002	4460996	+	1908	protein_coding	cytochrome P450%2C family 71%2C subfamily B%2C polypeptide 2	p450
832477	325.9444606	370.3990943	298	660.5919044	661.8193801	718.2042895	331.4478516	680.2051913	-1.035783781	2.28E-25	5.39E-24	SIGE	NC_003076.8	8157151	8160343	-	2635	protein_coding	sigma factor E	Sigma70_r2
824072	564.7746359	645.8717876	607	276.0219695	314.1354661	264.8696671	605.8821412	285.0090342	1.088262341	2.46E-25	5.80E-24	PRXCA	NC_003074.8	18200587	18203265	+	1565	protein_coding	peroxidase CA	-
817815	233.9361144	211.2577749	239	496.2192709	490.0106624	510.3834738	228.0646298	498.8711357	-1.130236443	2.90E-25	6.81E-24	CSLB04	NC_003071.7	13814543	13818410	+	2532	protein_coding	cellulose synthase-like B4	-
822218	333.7749582	396.4573221	355	99.24385419	150.4597055	104.9291373	361.7440934	118.210899	1.613474921	3.00E-25	7.03E-24	CYP71B19	NC_003074.8	9573263	9575215	-	1874	protein_coding	cytochrome P450%2C family 71%2C subfamily B%2C polypeptide 19	p450
829493	604.9059359	581.6568692	635	310.1370443	272.4540612	306.6375761	607.1876017	296.4095606	1.034345341	5.24E-25	1.22E-23	T16L1.30	NC_003075.7	16130593	16133969	+	1809	protein_coding	metallo-beta-lactamase family protein	Lactamase_B
827680	604.9059359	593.7553321	554	298.7653527	280.5870183	276.0756914	584.2204227	285.1426875	1.035228104	6.10E-25	1.42E-23	T5K18.170	NC_003075.7	10574726	10577404	-	1445	protein_coding	Uncharacterized protein family (UPF0114)	-
824405	523.6645238	536.9856217	556	256.3799567	154.526184	211.8957336	538.8833818	207.6006248	1.376747833	8.58E-25	1.98E-23	SYP122	NC_003074.8	19425632	19427230	-	1427	protein_coding	syntaxin of plants 122	SNARE
831985	165.4192608	186.1301981	175	386.6375153	429.0134845	459.4469994	175.5164863	425.0326664	-1.275478871	8.97E-25	2.07E-23	BMY3	NC_003076.8	6225956	6228195	+	1989	protein_coding	beta-amylase 3	-
836022	566.7322603	570.4890573	534	274.9881793	275.5039201	262.8322081	557.0737726	271.1081025	1.039312626	1.29E-24	2.95E-23	K18B18.4	NC_003076.8	23839108	23842958	-	3535	protein_coding	G patch domain protein	-
824183	520.7280872	517.4419508	438	230.535203	190.1078711	211.8957336	492.0566794	210.8462692	1.223471298	1.87E-24	4.26E-23	AT3G50210	NC_003074.8	18614112	18616489	-	1485	protein_coding	2-oxoglutarate (2OG) and Fe(II)-dependent oxygenase superfamily protein	2OG-FeII_Oxy
820893	104.7329048	122.8459308	99	320.4749458	295.8363128	308.6750351	108.8596118	308.3287645	-1.49996226	2.14E-24	4.86E-23	JAL33	NC_003074.8	5588292	5590085	+	1497	protein_coding	Mannose-binding lectin superfamily protein	-
829227	115.4998389	109.8168169	127	332.8804276	337.5177176	296.4502812	117.4388853	322.2828088	-1.457520954	2.36E-24	5.34E-23	F6I18.90	NC_003075.7	15103120	15105979	+	2212	protein_coding	Calmodulin-binding protein	-
824637	244.7030485	308.9761289	291	563.4156305	627.2543126	604.1065868	281.5597258	598.2588433	-1.08667574	2.51E-24	5.65E-23	AMP1	NC_003074.8	20254639	20257916	-	2432	protein_coding	Peptidase M28 family protein	TFR_dimer
28719736	9.78812194	26.98887873	20	146.798201	133.1771717	138.5472105	18.92566689	139.5075277	-2.875596335	3.79E-24	8.48E-23	AT4G06120	NC_003075.7	7889624	7890230	+	607	misc_RNA	novel transcribed region%3B detected in receptacle%2C leaf%2C dark-grown seedling%2C light-grown seedling%2C aerial%2C shoot apical meristem~AT4G06120.1	-
839717	644.0584237	584.4488222	685	320.4749458	307.0191287	325.9934364	637.8357486	317.8291703	1.004293944	4.75E-24	1.06E-22	PUP1	NC_003070.9	9862041	9864779	-	1455	protein_coding	purine permease 1	-
828903	643.0796115	665.4154584	673	344.2521192	349.7171532	274.0382325	660.4983566	322.6691683	1.033642232	5.14E-24	1.14E-22	T13J8.10	NC_003075.7	13890472	13893073	+	1468	protein_coding	CCT motif family protein	CCT
831159	325.9444606	317.3519878	369	123.0210276	120.9777361	135.491022	337.4321495	126.4965952	1.414831134	7.43E-24	1.63E-22	T19L5.4	NC_003076.8	4206738	4208289	+	1462	protein_coding	GRAM domain family protein	GRAM
837461	119.4150877	104.232911	137	341.1507488	319.2185643	320.8997889	120.2159995	327.0897007	-1.44614424	8.35E-24	1.83E-22	F14J9.5	NC_003070.9	3031046	3033582	+	1498	protein_coding	GDSL-like Lipase/Acylhydrolase superfamily protein	Lipase_GDSL
820723	82.2202243	93.06509907	113	282.2247103	273.4706809	318.86233	96.09510779	291.5192404	-1.602301425	8.35E-24	1.83E-22	PPC3	NC_003074.8	5025184	5029886	+	3701	protein_coding	phosphoenolpyruvate carboxylase 3	-
839691	401.3129995	412.2783889	381	157.1361025	157.5760429	183.371308	398.1971295	166.0278178	1.262237934	1.01E-23	2.19E-22	DPL1	NC_003070.9	9748506	9752769	+	2092	protein_coding	dihydrosphingosine phosphate lyase	-
2745565	227.084429	252.2064185	216	488.9827399	483.9109446	531.7767931	231.7636158	501.5568259	-1.112603858	1.14E-23	2.48E-22	AT2G27402	NC_003071.7	11722770	11724400	+	1331	protein_coding	plastid transcriptionally active protein	-
843992	422.8468678	348.9941215	428	142.6630404	176.8918159	135.491022	399.9469964	151.6819594	1.39773958	1.25E-23	2.70E-22	F14G6.19	NC_003070.9	28740540	28742231	+	1410	protein_coding	PLATZ transcription factor family protein	-
838956	264.2792924	262.4435794	273	583.0576434	533.7253065	522.6082277	266.5742906	546.4637259	-1.035716142	1.35E-23	2.92E-22	CSLA03	NC_003070.9	8332862	8336414	+	2763	protein_coding	cellulose synthase-like A3	-
822093	430.6773654	418.7929458	445	184.0146463	185.0247729	203.7458977	431.4901037	190.928439	1.175914012	1.44E-23	3.12E-22	RLP42	NC_003074.8	9116684	9119804	-	3121	protein_coding	receptor like protein 42	-
816430	477.6603507	456.0189855	423	206.7580296	192.1411103	207.8208157	452.2264454	202.2399852	1.161297568	1.55E-23	3.34E-22	T20K24.15	NC_003071.7	8293640	8296485	+	2846	protein_coding	S-locus lectin protein kinase family protein	B_lectin
824869	118.4362755	137.7363466	133	356.657601	328.368141	321.9185184	129.7242074	335.6480868	-1.37079703	2.50E-23	5.33E-22	AT3G57020	NC_003074.8	21098315	21100519	-	1529	protein_coding	Calcium-dependent phosphotriesterase superfamily protein	Str_synth
822036	38.17367557	23.26627477	25	145.7644108	147.4098466	174.2027426	28.81331678	155.7923333	-2.436872438	3.17E-23	6.73E-22	AT3G24460	NC_003074.8	8885818	8893203	-	3000	protein_coding	Serinc-domain containing serine and sphingolipid biosynthesis protein	TMS_TDE
824535	175.2073827	147.0428565	152	369.0630828	389.3653189	381.0048288	158.0834131	379.8110768	-1.265245518	4.09E-23	8.64E-22	AT3G53680	NC_003074.8	19892525	19897955	-	3413	protein_coding	Acyl-CoA N-acyltransferase with RING/FYVE/PHD-type zinc finger domain-containing protein	PHD
28720145	160.5251998	160.0719704	154	18.60822266	24.39887116	40.74917955	158.1990567	27.91875779	2.501215675	4.17E-23	8.80E-22	AT4G18253	NC_003075.7	10091101	10092224	-	1042	protein_coding	receptor Serine/Threonine kinase-like protein	Thaumatin
842890	300.4953436	342.4795646	344	129.2237685	113.8613987	130.3973746	328.9916361	124.4941806	1.402269259	4.73E-23	9.94E-22	RK1	NC_003070.9	24468770	24472475	+	2925	protein_coding	receptor kinase 1	B_lectin
824891	361.1816996	378.7749532	347	140.5954601	159.6092821	144.6595874	362.3188843	148.2881099	1.28904717	6.49E-23	1.36E-21	BG3	NC_003074.8	21181642	21183144	-	1399	protein_coding	beta-1%2C3-glucanase 3	Glyco_hydro_17
838821	466.8934165	414.1396909	465	205.7242394	178.9250551	210.8770042	448.6777025	198.5087662	1.176085179	8.86E-23	1.84E-21	F2E2.23	NC_003070.9	7823066	7823971	+	813	protein_coding	senescence-associated family protein (DUF581)	-
838487	191.84719	226.1481907	210	437.2932325	483.9109446	458.4282699	209.3317936	459.8774823	-1.13474733	9.91E-23	2.04E-21	ARR7	NC_003070.9	6577833	6579314	-	943	protein_coding	response regulator 7	Response_reg
2745562	54.81348287	63.28426737	31	189.183597	217.5566011	230.2328644	49.69925008	212.3243542	-2.090048758	1.25E-22	2.57E-21	AT2G26695	NC_003071.7	11364996	11366030	+	937	protein_coding	Ran BP2/NZF zinc finger-like superfamily protein	zf-RanBP
830471	160.5251998	145.1815546	149	369.0630828	356.8334906	354.5178621	151.5689181	360.1381452	-1.248921664	2.18E-22	4.45E-21	UGT76C2	NC_003076.8	1765390	1767510	+	1670	protein_coding	UDP-glucosyl transferase 76C2	UDPGT
833659	52.85585848	40.0179926	47	165.4064236	227.7227974	185.4087669	46.62461703	192.845996	-2.050387731	2.42E-22	4.92E-21	THI2.2	NC_003076.8	14561743	14562863	-	905	protein_coding	thionin 2.2	-
843125	470.8086653	443.9205226	417	149.8995714	158.5926625	221.064299	443.9097293	176.5188443	1.330197505	2.63E-22	5.34E-21	HSFA8	NC_003070.9	25484449	25486512	-	1719	protein_coding	heat shock transcription factor A8	HSF_DNA-bind
827038	512.8975897	548.1534335	519	260.5151172	276.5205398	242.4576183	526.6836744	259.8310918	1.019642185	4.16E-22	8.37E-21	DL3050C	NC_003075.7	8095050	8095749	-	700	protein_coding	Rapid alkalinization factor (RALF) family protein	-
825435	8.809309746	10.2371609	17	0	0	1.018729489	12.01549021	0.339576496	5.033301569	0.000252518	0.001146167	MYB11	NC_003074.8	23154630	23156585	+	1374	protein_coding	myb domain protein 11	Myb_DNA-binding
837617	300.4953436	272.6807403	288	633.7133606	552.0244599	544.001547	287.0586946	576.5797891	-1.006472994	6.06E-22	1.21E-20	T16B5.12	NC_003070.9	3567905	3571053	-	2369	protein_coding	alpha/beta-Hydrolases superfamily protein	-
829853	380.7579435	375.9830003	398	157.1361025	145.3766073	185.4087669	384.9136479	162.6404922	1.242563393	8.87E-22	1.75E-20	HSF4	NC_003075.7	17440177	17442151	+	1783	protein_coding	heat shock factor 4	HSF_DNA-bind
837457	386.6308166	405.763832	399	170.5753744	192.1411103	160.9592592	397.1315495	174.5585813	1.185909492	1.07E-21	2.09E-20	GolS3	NC_003070.9	3019639	3021443	+	1546	protein_coding	galactinol synthase 3	Glyco_transf_8
843422	105.711717	107.0248639	111	276.0219695	283.6368772	295.4315517	107.9121936	285.0301328	-1.401561591	1.27E-21	2.48E-20	MLP34	NC_003070.9	26714866	26716901	-	1377	protein_coding	MLP-like protein 34	-
821832	188.9107534	179.6156412	208	53.75708768	49.81436194	55.01139239	192.1754649	52.86094734	1.861644703	1.47E-21	2.86E-20	glycosylphosphatidylinositol-anchored_lipid_protein_transfer_5	NC_003074.8	8006249	8007836	-	1414	protein_coding	Bifunctional inhibitor/lipid-transfer protein/seed storage 2S albumin superfamily protein	-
844131	33.2796146	38.15669062	52	189.183597	152.4929447	187.4462259	41.14543507	176.3742559	-2.102094696	1.68E-21	3.26E-20	F28K19.17	NC_003070.9	29310021	29313571	-	1730	protein_coding	repressor ROX1-like protein	-
828075	559.880575	577.0036143	601	300.832933	313.1188465	246.5325363	579.2947297	286.8281053	1.014098058	2.13E-21	4.12E-20	F2N1.33	NC_003075.7	570200	571595	-	945	protein_coding	TRAF-like family protein	MATH
819738	368.033385	375.9830003	397	177.8119054	157.5760429	164.0154477	380.3387951	166.4677987	1.192096484	2.15E-21	4.16E-20	NF-YA2	NC_003074.8	1676504	1679061	-	1927	protein_coding	nuclear factor Y%2C subunit A2	CBFB_NFYA
828499	442.4231117	437.4059656	431	197.4539182	222.6396993	187.4462259	436.9430258	202.5132811	1.109349078	2.43E-21	4.68E-20	CSLG3	NC_003075.7	12456342	12460753	+	2832	protein_coding	cellulose synthase like G3	-
829441	222.190368	207.5351709	232	70.29773005	73.19661347	64.17995779	220.5751797	69.2247671	1.671436875	2.57E-21	4.95E-20	F4I10.5	NC_003075.7	15940228	15941493	-	1266	protein_coding	Thioredoxin superfamily protein	-
817575	440.4654873	393.6653691	443	211.9269803	168.7588588	182.3525785	425.7102855	187.6794725	1.181503464	2.69E-21	5.17E-20	WRKY25	NC_003071.7	12903208	12905338	-	1776	protein_coding	WRKY DNA-binding protein 25	WRKY
836736	461.9993556	437.4059656	405	202.622869	209.4236441	188.4649554	434.8017737	200.1704895	1.119367433	2.99E-21	5.72E-20	AT5G66052	NC_003076.8	26416126	26416924	+	799	protein_coding	transmembrane protein	-
833900	277.9826631	336.8956586	268	655.4229537	583.5396685	563.3574072	294.2927739	600.7733431	-1.027880133	5.90E-21	1.12E-19	MXF12.90	NC_003076.8	15641442	15643216	+	1775	protein_coding	HXXXD-type acyl-transferase family protein	-
836572	124.3091486	119.1233268	128	16.54064236	21.34901226	24.44950773	123.8108252	20.77972078	2.573633309	6.86E-21	1.30E-19	TIN1	NC_003076.8	25784404	25786385	+	1696	protein_coding	tunicamycin induced protein	-
839233	75.36853894	53.97775746	60	196.4201281	223.6563189	213.9331926	63.11543213	211.3365465	-1.745137576	8.21E-21	1.54E-19	CYP78A8	NC_003070.9	82984	84946	-	1751	protein_coding	cytochrome P450%2C family 78%2C subfamily A%2C polypeptide 8	p450
824550	93.96597063	98.64900502	93	260.5151172	247.0385704	275.0569619	95.20499188	260.8702165	-1.453658335	8.54E-21	1.60E-19	AT3G53830	NC_003074.8	19940499	19943885	+	2172	protein_coding	Regulator of chromosome condensation (RCC1) family protein	-
841650	249.5971095	270.8194383	229	99.24385419	66.08027605	58.06758085	249.8055159	74.4639037	1.747867852	9.20E-21	1.72E-19	F9I5.19	NC_003070.9	19441636	19443631	-	1798	protein_coding	PLAC8 family protein	-
837171	179.1226315	160.0719704	167	48.58813695	42.69802452	28.52442568	168.731534	39.93686238	2.079503008	1.19E-20	2.22E-19	F12K11.24	NC_003070.9	2025544	2027413	+	1578	protein_coding	2-oxoglutarate (2OG) and Fe(II)-dependent oxygenase superfamily protein	2OG-FeII_Oxy
838501	376.8426947	361.0925844	414	176.7781153	173.841957	155.8656118	383.9784264	168.8285613	1.185030084	1.34E-20	2.50E-19	JAZ1	NC_003070.9	6621777	6623668	+	1804	protein_coding	jasmonate-zim-domain protein 1	Zim
842212	88.09309746	105.163562	85	5.168950739	5.083098157	8.149835909	92.7522198	6.133961602	3.918586771	1.49E-20	2.77E-19	RXF26	NC_003070.9	21711494	21713103	-	1384	protein_coding	GDSL-like Lipase/Acylhydrolase family protein	Lipase_GDSL
843584	277.9826631	302.461572	288	111.649336	118.9444969	109.0040553	289.4814117	113.199296	1.354835511	1.73E-20	3.21E-19	LOX4	NC_003070.9	27308513	27312756	+	3046	protein_coding	PLAT/LH2 domain-containing lipoxygenase family protein	Lipoxygenase
819387	45.02536092	78.17468322	67	220.1973015	235.8557545	204.7646272	63.40001472	220.2725611	-1.794366319	2.12E-20	3.91E-19	GH3.9	NC_003071.7	19560127	19563960	-	2924	protein_coding	putative indole-3-acetic acid-amido synthetase GH3.9	-
832801	163.4616364	149.8348095	148	29.97991429	42.69802452	33.61807313	153.765482	35.43200398	2.116796662	2.74E-20	5.03E-19	CNI1	NC_003076.8	9683988	9685742	+	1755	protein_coding	carbon/nitrogen insensitive 1	-
835507	200.6564998	162.8639234	170	384.569935	442.2295397	384.0610172	177.8401411	403.620164	-1.183169492	2.90E-20	5.32E-19	PORA	NC_003076.8	21990864	21992814	-	1660	protein_coding	protochlorophyllide oxidoreductase A	adh_short
832299	22.51268046	23.26627477	28	1.033790148	4.066478526	7.131106421	24.59298508	4.077125031	2.58865682	3.92E-05	0.000204417	NAC090	NC_003076.8	7408759	7410102	-	937	protein_coding	NAC domain containing protein 90	NAM
832388	373.9062581	368.5377923	318	132.3251389	165.7089999	110.0227848	353.4813501	136.0189745	1.378071738	3.76E-20	6.86E-19	AtDjC17	NC_003076.8	7826732	7828724	-	1713	protein_coding	DNAJ heat shock N-terminal domain-containing protein	DnaJ
827931	204.5717486	228.0094927	194	59.95982857	53.88084047	74.36725267	208.8604138	62.7359739	1.735772824	3.98E-20	7.23E-19	GSTF2	NC_003075.7	1110343	1112033	-	1471	protein_coding	glutathione S-transferase PHI 2	GST_C
817901	423.82568	410.4170869	409	202.622869	173.841957	204.7646272	414.4142556	193.7431511	1.097093212	5.32E-20	9.63E-19	RD20	NC_003071.7	14144831	14146555	-	1045	protein_coding	Caleosin-related family protein	-
837852	108.6481535	100.510307	84	12.40548177	10.16619631	8.149835909	97.71948684	10.24050467	3.255916856	5.96E-20	1.07E-18	NRT2.5	NC_003070.9	4416315	4418590	+	1852	protein_coding	nitrate transporter2.5	MFS_1
832221	390.5460654	389.9427651	411	195.3863379	177.9084355	182.3525785	397.1629435	185.215784	1.10050125	6.06E-20	1.09E-18	AO1	NC_003076.8	7116455	7122774	+	4871	protein_coding	aldehyde oxidase 1	Fer2
837940	217.2963071	164.7252254	232	447.631134	469.6782697	443.1473276	204.6738441	453.4855771	-1.150031046	8.50E-20	1.52E-18	BXL2	NC_003070.9	564018	567771	+	2773	protein_coding	beta-xylosidase 2	Glyco_hydro_3_C
824786	461.0205434	505.343488	459	247.0758453	239.922233	218.0081106	475.1213438	235.002063	1.016260445	8.84E-20	1.58E-18	AT3G56200	NC_003074.8	20849762	20852104	+	1958	protein_coding	Transmembrane amino acid transporter family protein	Aa_trans
820924	450.2536092	478.3546092	512	231.5689931	227.7227974	255.7011017	480.2027395	238.3309641	1.010410482	1.55E-19	2.72E-18	ATL2	NC_003074.8	5692607	5694181	+	1575	protein_coding	TOXICOS EN LEVADURA 2	-
835085	202.6141242	272.6807403	302	89.93974286	68.11351531	85.57327705	259.0982881	81.20884507	1.674101296	1.76E-19	3.10E-18	WR3	NC_003076.8	20436180	20437815	+	1315	protein_coding	nitrate transmembrane transporter	-
839601	236.872551	215.9110298	220	467.2731468	495.0937605	419.7165493	224.2611936	460.6944856	-1.038910544	1.84E-19	3.23E-18	T7N9.18	NC_003070.9	9421009	9424084	+	2576	protein_coding	Galactosyltransferase family protein	Galactosyl_T
834022	379.7791313	409.4864359	453	170.5753744	189.0912515	205.7833567	414.0885224	188.4833275	1.134923893	1.84E-19	3.23E-18	UMAMIT40	NC_003076.8	16081988	16085213	-	2191	protein_coding	nodulin MtN21 /EamA-like transporter family protein	DUF6
830058	319.0927753	271.7500893	296	111.649336	131.1439325	98.8167604	295.6142882	113.8700096	1.375737632	2.28E-19	3.99E-18	EDS5	NC_003075.7	18185437	18189224	+	2261	protein_coding	MATE efflux family protein	MatE
826738	562.8170116	449.5044285	513	256.3799567	254.1549079	234.3077824	508.44048	248.2808823	1.033533149	2.55E-19	4.45E-18	RHA1B	NC_003075.7	6905848	6906856	+	1009	protein_coding	RING-H2 finger A1B	-
828412	335.7325825	334.1037057	386	137.4940897	141.3101288	170.1278246	351.9454294	149.6440143	1.233063465	3.36E-19	5.82E-18	CRK5	NC_003075.7	12117491	12120220	-	2350	protein_coding	cysteine-rich RLK (RECEPTOR-like protein kinase) 5	Pkinase_Tyr
843717	100.817656	109.8168169	97	9.30411133	19.315773	12.22475386	102.5448243	13.6148794	2.911671017	4.39E-19	7.54E-18	F25P22.23	NC_003070.9	27752342	27755297	-	1510	protein_coding	Core-2/I-branching beta-1%2C6-N-acetylglucosaminyltransferase family protein	-
823667	269.1733534	254.0677205	203	80.63563153	49.81436194	86.59200654	242.0803579	72.34733334	1.743470478	4.92E-19	8.44E-18	MLO3	NC_003074.8	16617398	16621370	+	1733	protein_coding	Seven transmembrane MLO family protein	-
818839	214.3598705	159.1413194	178	405.2457379	431.0467237	387.1172057	183.83373	407.8032225	-1.150645998	5.05E-19	8.65E-18	BZIP34	NC_003071.7	17646857	17649062	-	2026	protein_coding	Basic-leucine zipper (bZIP) transcription factor family protein	bZIP_1
814828	81.2414121	96.78770304	79	4.135160591	2.033239263	5.093647443	85.67637171	3.754015766	4.514204972	6.25E-19	1.07E-17	RNS1	NC_003071.7	873506	874886	+	1120	protein_coding	ribonuclease 1	Ribonuclease_T2
818952	183.0378803	164.7252254	149	42.38539606	47.78112268	43.80536801	165.5877019	44.65729558	1.890611649	6.41E-19	1.09E-17	TI1	NC_003071.7	18066960	18067860	+	761	protein_coding	trypsin inhibitor protein 1	-
840250	426.7621166	454.1576835	477	230.535203	228.7394171	174.2027426	452.6399334	211.1591209	1.100147992	6.61E-19	1.12E-17	ADR1	NC_003070.9	12168768	12172119	+	2929	protein_coding	Disease resistance protein (CC-NBS-LRR class) family	NB-ARC
843173	123.3303364	120.0539778	109	334.9480079	278.553779	273.019503	117.4614381	295.5070966	-1.330190004	8.05E-19	1.37E-17	T2E12.1	NC_003070.9	25657757	25659484	+	1728	protein_coding	transmembrane protein	-
839019	206.5293729	228.9401437	224	72.36531035	75.22985273	81.49835909	219.8231722	76.36450739	1.525394764	8.18E-19	1.39E-17	CSLA10	NC_003070.9	8516166	8519984	-	2607	protein_coding	cellulose synthase-like A10	-
843828	43.06773654	48.39385152	38	140.5954601	173.841957	176.2402015	43.15386268	163.5592062	-1.920279411	8.91E-19	1.50E-17	ARR15	NC_003070.9	28131447	28133025	-	1079	protein_coding	response regulator 15	Response_reg
819362	291.6860338	249.4144655	250	541.7060374	571.3402329	469.6342943	263.7001664	527.5601882	-1.000692607	1.02E-18	1.71E-17	NDT1	NC_003071.7	19486842	19489732	+	2067	protein_coding	NAD+ transporter 1	Mito_carr
836608	168.3556974	181.4769432	222	447.631134	412.7475704	389.1546647	190.6108802	416.511123	-1.128708197	1.22E-18	2.04E-17	MXK3.7	NC_003076.8	25921402	25923418	+	908	protein_coding	sorbin/SH3 domain protein	-
832487	125.2879608	129.3604877	123	25.84475369	31.51520858	18.3371308	125.8828162	25.23236436	2.318893794	1.29E-18	2.15E-17	K12G2.9	NC_003076.8	8202919	8205824	+	1662	protein_coding	alpha/beta-Hydrolases superfamily protein	Lipase_3
839304	21.53386827	23.26627477	34	136.4602995	124.027595	121.2288092	26.26671435	127.2389012	-2.279523497	1.36E-18	2.27E-17	LEA3	NC_003070.9	623656	624567	-	816	protein_coding	Late embryogenesis abundant 3 (LEA3) family protein	-
819733	359.2240752	338.7569606	407	147.8319911	185.0247729	143.6408579	368.3270119	158.8325407	1.212541213	1.78E-18	2.96E-17	RLP33	NC_003074.8	1648843	1652149	-	3191	protein_coding	receptor like protein 33	LRRNT_2
819248	141.9277681	147.0428565	159	29.97991429	46.76450305	32.59934364	149.3235416	36.44792032	2.033432048	2.61E-18	4.31E-17	WRKY46	NC_003071.7	19043411	19044955	-	1354	protein_coding	WRKY DNA-binding protein 46	WRKY
839347	306.3682167	285.7098542	294	120.9534473	132.1605521	123.2662681	295.359357	125.4600892	1.234892725	2.79E-18	4.59E-17	CYP86A4	NC_003070.9	218834	221286	+	2323	protein_coding	cytochrome P450%2C family 86%2C subfamily A%2C polypeptide 4	p450
819159	247.6394851	274.5420423	275	94.07490345	110.8115398	111.0415143	265.7271758	105.3093192	1.335037991	5.12E-18	8.33E-17	CYP704A2	NC_003071.7	18753023	18755172	+	1826	protein_coding	cytochrome P450%2C family 704%2C subfamily A%2C polypeptide 2	p450
837999	314.1987143	284.7792032	273	123.0210276	124.027595	119.1913502	290.6593058	122.0799909	1.251558777	5.57E-18	9.04E-17	APK2A	NC_003070.9	4915491	4918138	+	1828	protein_coding	protein kinase 2A	Pkinase_Tyr
841737	291.6860338	296.877666	283	134.3927192	121.9943558	109.0040553	290.5212333	121.7970434	1.254718444	5.94E-18	9.64E-17	AT1G53035	NC_003070.9	19761550	19762561	-	1012	protein_coding	transmembrane protein	-
822257	110.6057779	107.9555149	123	18.60822266	23.38225152	23.43077824	113.8537643	21.80708414	2.383116618	6.04E-18	9.79E-17	PIRL2	NC_003074.8	9707912	9710100	-	1855	protein_coding	plant intracellular ras group-related LRR 2	-
816234	244.7030485	252.2064185	256	101.3114345	90.4791472	103.9104078	250.9698223	98.56699651	1.348451514	6.35E-18	1.03E-16	F5J6.4	NC_003071.7	7513128	7515117	+	1235	protein_coding	Phosphoglycerate mutase family protein	-
821902	11.74574633	8.375858917	10	0	1.016619631	1.018729489	10.04053508	0.678449707	3.880447845	0.002049455	0.007628623	ERF1	NC_003074.8	8295617	8296604	+	988	protein_coding	ethylene response factor 1	AP2
828420	162.4828242	147.0428565	181	47.5543468	39.64816563	49.91774495	163.5085602	45.70675246	1.838265527	8.45E-18	1.36E-16	CRK13	NC_003075.7	12148673	12151638	-	2621	protein_coding	cysteine-rich RLK (RECEPTOR-like protein kinase) 13	Pkinase
824156	86.13547307	85.61989115	104	230.535203	236.8723741	258.7572901	91.91845474	242.0549557	-1.398418803	9.66E-18	1.55E-16	LBD38	NC_003074.8	18514266	18516131	+	1772	protein_coding	LOB domain-containing protein 38	-
841606	107.6693413	119.1233268	145	22.74338325	26.43211042	27.50569619	123.9308894	25.56039662	2.276460221	1.05E-17	1.69E-16	IOS1	NC_003070.9	19214072	19218053	+	3036	protein_coding	Leucine-rich repeat protein kinase family protein	Pkinase_Tyr
818491	428.719741	440.1979186	411	212.9607704	225.6895582	162.9967182	426.6392199	200.5490156	1.089437825	1.06E-17	1.70E-16	EULS3	NC_003071.7	16303295	16305633	+	1383	protein_coding	hydroxyproline-rich glycoprotein family protein	-
816705	55710.07483	60675.65264	46245	24992.91061	24711.99	27791.95918	54210.24249	25832.2866	1.069396271	1.35E-17	2.16E-16	GRP7	NC_003071.7	9265084	9266557	-	1165	protein_coding	cold%2C circadian rhythm%2C and rna binding 2	RRM_1
842880	144.8642047	94.92640105	97	23.7771734	15.24929447	11.20602438	112.2635353	16.74416408	2.746600714	1.39E-17	2.22E-16	F1E22.7	NC_003070.9	24431417	24433165	-	1251	protein_coding	Late embryogenesis abundant (LEA) hydroxyproline-rich glycoprotein family	-
820906	301.4741558	278.2646462	294	139.56167	99.62872388	117.1538912	291.2462673	118.7814283	1.294275602	1.56E-17	2.47E-16	AT3G16565	NC_003074.8	5639704	5642774	-	1508	protein_coding	threonyl and alanyl tRNA synthetase second additional domain-containing protein	-
835315	111.5845901	104.232911	107	14.47306207	20.33239263	23.43077824	107.6058337	19.41207765	2.469390222	1.57E-17	2.48E-16	K24M7.13	NC_003076.8	21263897	21265460	-	1259	protein_coding	PAR1 protein	-
840293	175.2073827	133.0830917	137	33.08128473	42.69802452	35.6555321	148.4301581	37.14494712	1.997665375	1.82E-17	2.87E-16	AIG1	NC_003070.9	12346138	12348733	+	1767	protein_coding	P-loop containing nucleoside triphosphate hydrolases superfamily protein	-
828271	137.0337072	201.951265	144	46.52055665	40.66478526	29.54315517	160.9949907	38.90949903	2.050854889	2.03E-17	3.20E-16	MSRB7	NC_003075.7	11584346	11585542	-	940	protein_coding	methionine sulfoxide reductase B7	-
817495	156.609951	147.0428565	117	37.21644532	36.59830673	28.52442568	140.2176025	34.11305925	2.040237046	3.92E-17	6.06E-16	GSTU4	NC_003071.7	12626478	12627891	-	1177	protein_coding	glutathione S-transferase tau 4	GST_N
819130	111.5845901	138.6669976	146	27.91233399	33.54844784	31.58061415	132.0838626	31.01379866	2.090043306	4.31E-17	6.66E-16	AtPME17	NC_003071.7	18644061	18646606	-	1968	protein_coding	Plant invertase/pectin methylesterase inhibitor superfamily	-
5008019	43.06773654	39.08734161	34	133.3589291	137.2436502	170.1278246	38.71835938	146.9101346	-1.923193109	4.53E-17	6.99E-16	AT3G21460	NC_003074.8	7557297	7557969	-	673	protein_coding	Glutaredoxin family protein	-
829872	188.9107534	209.3964729	257	465.2055665	434.0965826	439.0724096	218.4357421	446.1248529	-1.031211892	4.88E-17	7.53E-16	AT4G37180	NC_003075.7	17504428	17506504	+	1802	protein_coding	Homeodomain-like superfamily protein	Myb_DNA-binding
837814	246.6606729	288.5018071	257	111.649336	106.7450613	106.9665963	264.05416	108.4536645	1.284517678	4.99E-17	7.68E-16	F5O11.31	NC_003070.9	4277947	4281131	-	2342	protein_coding	Glucose-methanol-choline (GMC) oxidoreductase family protein	-
827860	93.96597063	104.232911	92	15.50685222	16.2659141	16.29967182	96.73296053	16.02414605	2.594162896	5.22E-17	8.01E-16	AAT1	NC_003075.7	11269985	11274007	+	3588	protein_coding	amino acid transporter 1	-
817626	87.11428527	102.371609	84	17.57443251	10.16619631	10.18729489	91.16196475	12.64264124	2.852951813	7.11E-17	1.08E-15	CYP71A12	NC_003071.7	13099486	13101371	-	1494	protein_coding	cytochrome P450 family 71 polypeptide	p450
823896	110.6057779	114.4700719	74	287.3936611	259.238006	249.5887247	99.69194993	265.4067973	-1.409944482	7.17E-17	1.09E-15	G3Pp1	NC_003074.8	17472297	17475274	-	2800	protein_coding	putative glycerol-3-phosphate transporter 1	MFS_1
816190	204.5717486	240.1079556	175	74.43289064	58.96393862	71.31106421	206.5599014	68.23596449	1.599528938	7.64E-17	1.16E-15	F12A24.7	NC_003071.7	7316789	7319243	+	2455	protein_coding	UDP-Glycosyltransferase superfamily protein	-
837117	43.06773654	26.98887873	31	155.0685222	114.8780184	152.8094233	33.68553842	140.9186546	-2.066564557	7.93E-17	1.20E-15	ADS1	NC_003070.9	1843463	1846311	+	1449	protein_coding	delta 9 desaturase 1	-
825780	54.81348287	107.0248639	82	4.135160591	7.11633742	6.112376932	81.27944893	5.787958314	3.811362698	9.87E-17	1.49E-15	CRK37	NC_003075.7	2238370	2240921	+	2209	protein_coding	cysteine-rich RLK (RECEPTOR-like protein kinase) 37	Pkinase
817744	166.398073	193.5754061	211	74.43289064	42.69802452	53.9926629	190.324493	57.04119269	1.739370418	1.13E-16	1.70E-15	PARG2	NC_003071.7	13546544	13549571	-	2013	protein_coding	poly(ADP-ribose) glycohydrolase 2	-
836807	13.70337072	10.2371609	14	84.77079212	98.61210425	79.46090012	12.64684387	87.61459883	-2.796328952	1.19E-16	1.78E-15	MSN2.13	NC_003076.8	26646900	26648731	+	1500	protein_coding	spindle assembly abnormal protein (DUF620)	-
830539	157.5887632	162.8639234	150	34.11507488	45.74788342	53.9926629	156.8175622	44.6185404	1.812797596	1.26E-16	1.88E-15	NF-YA10	NC_003076.8	1984823	1987064	+	2125	protein_coding	nuclear factor Y%2C subunit A10	CBFB_NFYA
826990	93.96597063	102.371609	105	273.9543892	229.7560367	243.4763478	100.4458599	249.0622579	-1.309880235	1.48E-16	2.20E-15	HTA4	NC_003075.7	7884516	7885982	+	759	protein_coding	histone H2A 4	Histone
827551	114.5210267	94.92640105	87	20.67580296	13.21605521	15.28094233	98.81580925	16.3909335	2.593215501	1.50E-16	2.22E-15	T9A21.100	NC_003075.7	10087205	10090276	-	2250	protein_coding	receptor Serine/Threonine kinase-like protein	Pkinase_Tyr
824296	224.1479924	210.3271239	243	98.21006404	76.24647236	81.49835909	225.8250388	85.3182985	1.404233917	2.38E-16	3.52E-15	AT3G51330	NC_003074.8	19053272	19056447	-	2278	protein_coding	Eukaryotic aspartyl protease family protein	-
836812	328.8808972	294.0857131	312	151.9671517	124.027595	146.6970464	311.6555368	140.8972644	1.145257711	3.14E-16	4.61E-15	MUD21.3	NC_003076.8	26664842	26667809	+	2630	protein_coding	Protein kinase superfamily protein	Pkinase_Tyr
843282	211.4234339	137.7363466	211	45.4867665	66.08027605	37.69299108	186.7199268	49.75334454	1.906348624	3.57E-16	5.23E-15	NAP	NC_003070.9	26122080	26123514	+	1252	protein_coding	NAC-like%2C activated by AP3/PI	NAM
831453	189.8895656	219.6336338	128	42.38539606	57.94731899	42.78663852	179.1743998	47.70645119	1.910092173	3.92E-16	5.73E-15	KIN1	NC_003076.8	5209717	5210826	+	829	protein_coding	stress-responsive protein (KIN1) / stress-induced protein (KIN1)	-
823965	92.98715843	90.2731461	96	232.6027833	227.7227974	226.1579465	93.08676818	228.8278424	-1.298092355	5.17E-16	7.50E-15	RR5	NC_003074.8	17758427	17760950	-	1450	protein_coding	response regulator 5	Response_reg
819780	160.5251998	154.4880645	157	334.9480079	343.6174354	306.6375761	157.3377548	328.4010065	-1.061750772	5.92E-16	8.55E-15	F24F17.5	NC_003074.8	1830970	1832190	-	1135	protein_coding	hypothetical protein	-
827360	84.17784869	85.61989115	62	5.168950739	12.19943558	3.056188466	77.26591328	6.808191594	3.503534839	6.88E-16	9.92E-15	CSLA01	NC_003075.7	9345150	9349258	+	1843	protein_coding	cellulose synthase-like A01	-
828500	78.30497552	76.31338124	70	3.101370443	3.049858894	12.22475386	74.87278559	6.125327734	3.609557866	7.08E-16	1.02E-14	CSLG2	NC_003075.7	12461907	12465675	+	2719	protein_coding	cellulose synthase like G2	-
835500	133.1184584	130.2911387	98	329.7790571	276.5205398	264.8696671	120.4698657	290.3897547	-1.267536259	8.64E-16	1.23E-14	AT5G54130	NC_003076.8	21962570	21965623	+	1985	protein_coding	Calcium-binding endonuclease/exonuclease/phosphatase family	Exo_endo_phos
819331	85.15666088	84.68924016	103	218.1297212	247.0385704	222.0830285	90.94863368	229.0837734	-1.33427033	9.75E-16	1.39E-14	GolS1	NC_003071.7	19368798	19370478	-	1392	protein_coding	galactinol synthase 1	Glyco_transf_8
820705	95.92359501	70.7294753	69	246.0420552	201.290687	204.7646272	78.55102344	217.3657898	-1.468700781	9.78E-16	1.39E-14	SWEET2	NC_003074.8	4957334	4959704	-	1666	protein_coding	Nodulin MtN3 family protein	-
822169	122.3515243	130.2911387	93	25.84475369	29.48196931	17.31840131	115.214221	24.21504144	2.251567357	1.29E-15	1.81E-14	AOC3	NC_003074.8	9409160	9411090	+	1660	protein_coding	allene oxide cyclase 3	-
835547	106.6905291	117.2620248	99	229.5014128	253.1382882	327.0121659	107.6508513	269.8839556	-1.325017008	2.72E-15	3.75E-14	AT5G54585	NC_003076.8	22175461	22176735	+	852	protein_coding	hypothetical protein	-
836216	163.4616364	195.4367081	142	45.4867665	58.96393862	51.95520392	166.9661148	52.13530302	1.679982189	3.30E-15	4.52E-14	COBL5	NC_003076.8	24526847	24528151	-	1071	protein_coding	COBRA-like protein 5 precursor	-
832032	122.3515243	151.6961115	155	335.981798	280.5870183	323.9559774	143.0158786	313.5082646	-1.131933692	4.14E-15	5.65E-14	T24G5.20	NC_003076.8	6414488	6415907	+	1420	protein_coding	Eukaryotic aspartyl protease family protein	-
829308	255.4699826	269.8887873	289	134.3927192	115.894638	109.0040553	271.4529233	119.7638042	1.18070708	4.20E-15	5.72E-14	WRKY18	NC_003075.7	15382777	15385100	+	2027	protein_coding	WRKY DNA-binding protein 18	WRKY
824913	133.1184584	138.6669976	115	42.38539606	15.24929447	28.52442568	128.9284853	28.7197054	2.168958999	5.11E-15	6.92E-14	AT3G57460	NC_003074.8	21262986	21265827	-	1510	protein_coding	catalytic/ metal ion binding / metalloendopeptidase/ zinc ion binding protein	-
6240993	24.47030485	30.71148269	21	108.5479655	111.8281595	104.9291373	25.39392918	108.4350874	-2.090320352	5.59E-15	7.55E-14	AT2G30766	NC_003071.7	13107583	13110480	+	1995	protein_coding	hypothetical protein	-
3766646	175.2073827	174.9623863	194	46.52055665	62.01379752	75.38598216	181.389923	61.30677878	1.563790257	6.43E-15	8.66E-14	F21B7.12	NC_003070.9	873166	874476	+	1311	protein_coding	HXXXD-type acyl-transferase family protein	-
815864	80.26259991	75.38273025	75	6.202740887	14.23267484	10.18729489	76.88177672	10.2075702	2.910768286	7.08E-15	9.51E-14	ALD1	NC_003071.7	5768417	5772266	+	1571	protein_coding	AGD2-like defense response protein 1	Aminotran_1_2
842721	279.9402875	294.0857131	322	136.4602995	126.0608343	152.8094233	298.6753335	138.443519	1.10897035	7.58E-15	1.02E-13	CHX16	NC_003070.9	23814984	23818481	-	2879	protein_coding	cation/H+ exchanger 16	Na_H_Exchanger
827487	230.9996778	215.9110298	209	101.3114345	81.32957052	80.47962961	218.6369025	87.7068782	1.318371476	9.64E-15	1.28E-13	DL4870C	NC_003075.7	9833491	9834859	-	1133	protein_coding	senescence-associated family protein (DUF581)	-
828712	186.9531291	169.3784803	180	71.3315202	63.03041715	62.14249881	178.7772031	65.50147872	1.448547488	1.34E-14	1.76E-13	F20B18.170	NC_003075.7	13214721	13216586	-	1008	protein_coding	Ribosomal protein L18ae family	-
837648	3.915248776	6.514556935	5	70.29773005	67.09689568	51.95520392	5.14326857	63.11660988	-3.611892452	1.54E-14	2.02E-13	T19D16.24	NC_003070.9	3690012	3694200	-	3437	protein_coding	hydroxyproline-rich glycoprotein family protein	-
828481	155.6311388	153.5574135	141	42.38539606	54.8974601	47.88028597	150.0628508	48.38771404	1.632623841	1.65E-14	2.15E-13	WRKY53	NC_003075.7	12392370	12393982	-	1514	protein_coding	WRKY family transcription factor	WRKY
830545	82.2202243	67.00687133	84	11.37169163	11.18281595	12.22475386	77.74236521	11.59308715	2.74441197	1.68E-14	2.19E-13	F15M7.10	NC_003076.8	2007419	2011179	-	1812	protein_coding	alpha/beta-Hydrolases superfamily protein	Abhydrolase_3
830313	125.2879608	127.4991857	143	37.21644532	40.66478526	38.71172057	131.9290489	38.86431705	1.762620409	1.73E-14	2.26E-13	ZAT6	NC_003076.8	1216058	1217362	-	1305	protein_coding	6	-
816923	249.5971095	272.6807403	299	138.5278798	97.59548462	118.1726207	273.7592833	118.0986617	1.213259465	1.96E-14	2.54E-13	T29E15.11	NC_003071.7	10177776	10180088	+	1576	protein_coding	NAD(P)-binding Rossmann-fold superfamily protein	-
826427	203.5929364	179.6156412	202	82.70321182	69.13013494	73.34852318	195.0695259	75.06062332	1.377657544	1.97E-14	2.56E-13	CNGC13	NC_003075.7	434217	437605	-	2806	protein_coding	cyclic nucleotide-gated channel 13	Ion_trans
830697	1.957624388	0	5	60.99361872	76.24647236	55.01139239	2.319208129	64.08382782	-4.820202097	2.03E-14	2.63E-13	GDPD6	NC_003076.8	2575025	2576819	-	1295	protein_coding	PLC-like phosphodiesterases superfamily protein	-
825470	41.11011215	57.70036143	32	166.4402138	135.210411	146.6970464	43.60349119	149.4492237	-1.771901117	2.17E-14	2.80E-13	AT3G62950	NC_003074.8	23266227	23267090	+	864	protein_coding	Thioredoxin superfamily protein	-
825476	179.1226315	179.6156412	158	57.89224828	72.17999383	43.80536801	172.2460909	57.95920337	1.571668375	3.09E-14	3.95E-13	GID1B	NC_003074.8	23289243	23291486	+	2039	protein_coding	alpha/beta-Hydrolases superfamily protein	Abhydrolase_3
831403	142.9065803	128.4298367	158	44.45297635	47.78112268	42.78663852	143.112139	45.00691252	1.667951633	3.27E-14	4.18E-13	T20K14.110	NC_003076.8	5031648	5033540	-	1893	protein_coding	Ankyrin repeat family protein	-
837573	125.2879608	120.0539778	134	37.21644532	26.43211042	41.76790904	126.4473129	35.13882159	1.847320125	3.42E-14	4.37E-13	F14N23.22	NC_003070.9	3390322	3392633	-	2042	protein_coding	Ankyrin repeat family protein	-
28720476	100.817656	65.14556935	56	231.5689931	211.4568833	189.4836849	73.98774178	210.8365204	-1.510780299	4.51E-14	5.70E-13	AT5G02515	NC_003076.8	5239271	5240333	-	1063	lncRNA	other RNA	-
3771313	136.054895	116.3313738	142	41.35160591	40.66478526	34.63680261	131.4620896	38.88439793	1.756704527	4.81E-14	6.08E-13	AT5G35935	NC_003076.8	14083388	14089891	-	6504	pseudogene	hypothetical protein	RVT_2
6241102	71.45329016	60.4923144	63	5.168950739	4.066478526	10.18729489	64.98186819	6.474241384	3.326189583	6.13E-14	7.69E-13	AT4G23215	NC_003075.7	12152900	12153459	-	495	transcribed_pseudogene	pseudogene of cysteine-rich RECEPTOR-like kinase~AT4G23215.1	-
830051	35.23723898	50.2551535	32	155.0685222	126.0608343	125.3037271	39.16413083	135.4776945	-1.785855247	7.61E-14	9.49E-13	BBX19	NC_003075.7	18160903	18163341	+	1807	protein_coding	B-box type zinc finger family protein	zf-B_box
833001	269.1733534	241.9692576	259	112.6831261	130.1273128	105.9478668	256.7142036	116.2527686	1.14235596	7.76E-14	9.67E-13	F7P1.10	NC_003076.8	10856661	10858687	+	1408	protein_coding	calcium-binding EF hand family protein	-
828422	104.7329048	123.7765818	123	36.18265517	29.48196931	30.56188466	117.1698288	32.07550305	1.869816513	8.05E-14	1.00E-12	CRK15	NC_003075.7	12157827	12160279	-	1884	protein_coding	cysteine-rich RECEPTOR-like kinase	Pkinase_Tyr
838832	210.4446217	161.0026214	244	84.77079212	73.19661347	57.04885137	205.149081	71.67208565	1.516361668	8.73E-14	1.08E-12	CNGC10	NC_003070.9	132270	135924	-	2686	protein_coding	cyclic nucleotide gated channel 10	Ion_trans
7922447	68.51685358	68.86817331	49	2.067580296	2.033239263	8.149835909	62.1283423	4.083551823	3.92591721	8.79E-14	1.09E-12	AT3G15536	NC_003074.8	5260723	5261322	+	495	ncRNA	other RNA	-
831654	199.6776876	200.089963	260	64.09498916	76.24647236	102.8916784	219.9225502	81.07771329	1.438248453	8.83E-14	1.09E-12	CAX7	NC_003076.8	5902394	5904532	-	2139	protein_coding	calcium exchanger 7	Na_Ca_ex
842994	26.42792924	18.61301981	40	115.7844966	142.3267484	99.83548989	28.34698302	119.3155783	-2.079858318	9.28E-14	1.14E-12	F4N21.11	NC_003070.9	24901882	24904443	+	2187	protein_coding	MATE efflux family protein	MatE
833862	153.6735145	136.8056956	193	36.18265517	64.04703678	45.84282699	161.1597367	48.69083965	1.724700518	9.48E-14	1.17E-12	MKD10.10	NC_003076.8	15501126	15504269	+	2067	protein_coding	Methylenetetrahydrofolate reductase family protein	-
828603	111.5845901	99.57965601	77	26.87854384	14.23267484	15.28094233	96.05474871	18.797387	2.355810322	9.95E-14	1.22E-12	AMY1	NC_003075.7	12851795	12853845	-	1606	protein_coding	alpha-amylase-like protein	-
841257	299.5165314	270.8194383	267	134.3927192	143.343368	106.9665963	279.1119899	128.2342279	1.122092703	1.03E-13	1.27E-12	YSL8	NC_003070.9	17874436	17877462	+	2652	protein_coding	YELLOW STRIPE like 8	OPT
827214	28.38555363	20.4743218	37	111.649336	113.8613987	109.0040553	28.61995847	111.50493	-1.967393531	1.04E-13	1.28E-12	DL3760W	NC_003075.7	8827600	8831573	+	2933	protein_coding	ERD (early-responsive to dehydration stress) family protein	-
814720	61.66516822	30.71148269	46	153.0009419	145.3766073	154.8468823	46.12555031	151.0748105	-1.715335161	1.08E-13	1.32E-12	PAP8	NC_003071.7	396756	399338	-	1655	protein_coding	purple acid phosphatase 8	Metallophos
817287	33.2796146	22.33562378	32	137.4940897	108.7783006	97.79803091	29.20507946	114.6901404	-1.976630633	1.29E-13	1.58E-12	F10A12.10	NC_003071.7	11726134	11727654	-	1359	protein_coding	Cysteine proteinases superfamily protein	Peptidase_C1
835535	32.3008024	27.91952972	15	108.5479655	99.62872388	111.0415143	25.07344404	106.4060679	-2.081591961	1.36E-13	1.66E-12	BBX29	NC_003076.8	22114304	22115539	-	1152	protein_coding	B-box type zinc finger family protein	-
835353	124.3091486	89.34249511	106	22.74338325	26.43211042	28.52442568	106.5505479	25.89997312	2.039135668	1.37E-13	1.67E-12	F6N7.25	NC_003076.8	21386727	21387714	+	900	protein_coding	Copper transport protein family	-
7922478	123.3303364	119.1233268	122	253.2785862	238.9056134	301.5439286	121.4845544	264.5760427	-1.123181015	1.91E-13	2.31E-12	AT4G13572	NC_003075.7	7887440	7888748	+	665	protein_coding	hypothetical protein	-
822523	97.8812194	117.2620248	96	25.84475369	30.49858894	19.35586028	103.7144147	25.23306764	2.040118666	2.21E-13	2.67E-12	RLP43	NC_003074.8	10895977	10898900	-	2571	protein_coding	receptor like protein 43	LRRNT_2
830894	170.3133218	157.2800174	145	55.82466798	58.96393862	55.01139239	157.5311131	56.59999966	1.4768998	2.36E-13	2.84E-12	MES5	NC_003076.8	3239455	3240883	+	1316	protein_coding	methyl esterase 5	Abhydrolase_1
834490	172.2709461	136.8056956	171	41.35160591	48.79774231	67.23614625	160.0255473	52.46183149	1.607384732	2.56E-13	3.07E-12	CYP706A3	NC_003076.8	17997597	18000451	-	2783	protein_coding	cytochrome P450%2C family 706%2C subfamily A%2C polypeptide 3	p450
835352	206.5293729	214.9803789	199	73.39910049	88.44590794	96.77930142	206.8365839	86.20810328	1.262438963	3.00E-13	3.60E-12	F6N7.24	NC_003076.8	21383979	21385015	+	943	protein_coding	Heavy metal transport/detoxification superfamily protein	-
825471	64.60160481	69.7988243	79	9.30411133	15.24929447	5.093647443	71.13347637	9.882351082	2.846630572	3.40E-13	4.06E-12	AT3G62960	NC_003074.8	23268641	23269324	+	684	protein_coding	Thioredoxin superfamily protein	-
844352	125.2879608	154.4880645	90	36.18265517	16.2659141	32.59934364	123.2586751	28.3493043	2.122915593	3.61E-13	4.31E-12	F18B13.20	NC_003070.9	30138818	30140360	+	1387	protein_coding	LURP-one-like protein (DUF567)	-
818428	152.6947023	156.3493664	173	45.4867665	53.88084047	69.27360523	160.6813562	56.2137374	1.514225491	3.62E-13	4.32E-12	AT2G38465	NC_003071.7	16106210	16106935	-	563	protein_coding	hypothetical protein	-
835666	103.7540926	109.8168169	85	21.7095931	25.41549079	25.46823722	99.52363649	24.1977737	2.04067755	3.68E-13	4.39E-12	MDF20.16	NC_003076.8	22555995	22557725	+	1460	protein_coding	Pectin lyase-like superfamily protein	-
822356	125.2879608	122.8459308	137	277.0557596	252.1216686	267.9258555	128.3779639	265.7010946	-1.050076057	4.49E-13	5.33E-12	AT3G27350	NC_003074.8	10125659	10128756	+	2656	protein_coding	transcriptional regulator ATRX-like protein	-
829757	254.4911704	310.8374309	280	146.798201	136.2270306	115.1164322	281.7762004	132.7138879	1.087149235	5.14E-13	6.08E-12	T19K4.140	NC_003075.7	17039063	17041326	-	1595	protein_coding	Pathogenesis-related thaumatin superfamily protein	Thaumatin
840412	107.6693413	100.510307	98	34.11507488	22.36563189	17.31840131	102.0598828	24.59970269	2.054289464	5.50E-13	6.47E-12	AGP5	NC_003070.9	12917070	12917829	+	760	protein_coding	arabinogalactan protein 5	-
831499	261.3428558	283.8485522	261	144.7306207	117.9278772	122.2475386	268.7304693	128.3020122	1.067491193	5.55E-13	6.53E-12	MQK4.11	NC_003076.8	5359307	5360710	-	1108	protein_coding	autophagy-like protein%2C putative (Protein of unknown function%2C DUF538)	-
837931	32.3008024	37.22603963	34	147.8319911	157.5760429	86.59200654	34.50894734	130.6666802	-1.919767274	5.76E-13	6.76E-12	PGL1	NC_003070.9	4694372	4696023	-	1332	protein_coding	6-phosphogluconolactonase 1	-
834780	174.2285705	146.1122055	146	40.31781576	65.06365641	51.95520392	155.4469254	52.4455587	1.566448152	5.79E-13	6.80E-12	MQL5.19	NC_003076.8	19206829	19208998	+	1573	protein_coding	alpha/beta-Hydrolases superfamily protein	-
826860	230.9996778	207.5351709	234	92.00732315	80.31295089	114.0977027	224.1782829	95.47265892	1.230900923	6.14E-13	7.19E-12	EARLI1	NC_003075.7	7406065	7406994	-	930	protein_coding	Bifunctional inhibitor/lipid-transfer protein/seed storage 2S albumin superfamily protein	-
833882	102.7752804	86.55054214	63	17.57443251	13.21605521	16.29967182	84.1086075	15.69671985	2.423083227	6.62E-13	7.74E-12	K15E6.80	NC_003076.8	15573505	15575712	-	1277	protein_coding	Thioredoxin superfamily protein	DSBA
826696	121.3727121	101.440958	155	35.14886502	36.59830673	36.67426159	125.93789	36.14047778	1.799356875	6.91E-13	8.07E-12	UGE5	NC_003075.7	6715874	6718550	-	1343	protein_coding	UDP-D-glucose/UDP-D-galactose 4-epimerase 5	-
840172	20.55505607	14.89041585	23	84.77079212	82.34619015	95.76057194	19.48182398	87.6258514	-2.173716428	7.28E-13	8.50E-12	F6N18.16	NC_003070.9	11869752	11872926	-	1741	protein_coding	GroES-like zinc-binding dehydrogenase family protein	ADH_zinc_N
834072	264.2792924	233.5933987	260	124.0548177	102.6785828	125.3037271	252.6242304	117.3457092	1.1059096	7.33E-13	8.55E-12	MNF13.28	NC_003076.8	16297300	16300037	+	2613	protein_coding	C3H4 type zinc finger protein (DUF23)	-
828273	205.5505607	237.3160026	201	63.06119901	87.42928831	104.9291373	214.6221878	85.13987488	1.333796575	8.30E-13	9.62E-12	MSRB9	NC_003075.7	11591116	11592425	-	1085	protein_coding	methionine sulfoxide reductase B9	-
842596	87.11428527	72.59077728	65	0	0	0	74.90168751	0	8.636899091	1.09E-12	1.26E-11	ACOS5	NC_003070.9	23310532	23312795	+	1699	protein_coding	acyl-CoA synthetase 5	AMP-binding
843401	120.3938999	124.7072328	127	24.81096355	40.66478526	44.8240975	124.0337109	36.76661544	1.752997904	1.20E-12	1.38E-11	F5A18.18	NC_003070.9	26636110	26637876	+	1659	protein_coding	octicosapeptide/Phox/Bem1p (PB1) domain-containing protein	-
831065	99.83884379	128.4298367	128	36.18265517	23.38225152	40.74917955	118.7562268	33.43802875	1.829142808	1.80E-12	2.04E-11	cwINV6	NC_003076.8	3839316	3842409	+	2300	protein_coding	6-%261-fructan exohydrolase	-
837029	154.6523267	164.7252254	207	71.3315202	68.11351531	63.1612283	175.459184	67.53542127	1.376795795	2.43E-12	2.72E-11	ZIP5	NC_003070.9	1544927	1547849	-	2178	protein_coding	zinc transporter 5 precursor	-
820883	144.8642047	126.5685347	126	39.28402562	45.74788342	48.89901546	132.4775798	44.6436415	1.568621795	2.58E-12	2.89E-11	AHP4	NC_003074.8	5554197	5555789	+	938	protein_coding	HPT phosphotransmitter 4	Hpt
818627	88.09309746	99.57965601	97	22.74338325	19.315773	29.54315517	94.89091782	23.86743714	1.991377121	2.65E-12	2.97E-11	DREB2C	NC_003071.7	16848160	16850494	-	2335	protein_coding	Integrase-type DNA-binding superfamily protein	AP2
820438	169.3345096	172.1704333	147	71.3315202	46.76450305	62.14249881	162.834981	60.07950735	1.439761995	2.75E-12	3.08E-11	HSP70	NC_003074.8	3991117	3993886	-	2520	protein_coding	heat shock protein 70	HSP70
833778	38.17367557	29.7808317	53	126.122398	132.1605521	126.3224566	40.31816909	128.2018022	-1.673626987	2.90E-12	3.25E-11	K18L3.150	NC_003076.8	15133867	15135169	-	1089	protein_coding	S-adenosyl-L-methionine-dependent methyltransferase superfamily protein	-
842120	158.5675754	204.743218	163	54.79087783	57.94731899	81.49835909	175.4369311	64.74551864	1.438695745	3.07E-12	3.43E-11	PAP1	NC_003070.9	21233555	21235292	-	1109	protein_coding	production of anthocyanin pigment 1	Myb_DNA-binding
842675	141.9277681	151.6961115	159	64.09498916	54.8974601	34.63680261	150.8746265	51.20975063	1.559560712	3.10E-12	3.47E-11	CYP86A7	NC_003070.9	23632178	23634073	-	1896	protein_coding	cytochrome P450%2C family 86%2C subfamily A%2C polypeptide 7	p450
817814	119.4150877	142.3896016	125	249.1434256	279.5703987	260.7947491	128.9348964	263.1695245	-1.028253859	3.22E-12	3.59E-11	CSLB03	NC_003071.7	13809019	13813572	+	2617	protein_coding	cellulose synthase-like B3	-
836869	178.1438193	179.6156412	156	58.92603842	76.24647236	68.25487574	171.2531535	67.80912884	1.336616767	3.69E-12	4.10E-11	K8K14.6	NC_003076.8	26864395	26867847	+	2902	protein_coding	ARM repeat superfamily protein	Arm
843957	42.08892434	45.60189855	62	171.6091645	141.3101288	127.3411861	49.89694096	146.7534931	-1.558186801	3.73E-12	4.14E-11	T23E18.17	NC_003070.9	28602705	28603932	-	1228	protein_coding	DUF241 domain protein (DUF241)	-
836520	256.4487948	217.7723318	224	109.5817557	114.8780184	98.8167604	232.7403756	107.7588448	1.110633462	3.90E-12	4.32E-11	MBM17.9	NC_003076.8	25613096	25615901	+	1619	protein_coding	Inositol monophosphatase family protein	-
817082	62.64398042	42.80994557	56	1.033790148	1.016619631	4.074917955	53.81797533	2.041775911	4.716557667	4.03E-12	4.46E-11	RLP20	NC_003071.7	10826735	10829402	+	2016	protein_coding	receptor like protein 20	-
818277	38.17367557	30.71148269	45	99.24385419	131.1439325	144.6595874	37.96171942	125.0157913	-1.722980099	4.34E-12	4.79E-11	TRFL8	NC_003071.7	15549052	15552160	+	2426	protein_coding	TRF-like 8	-
830720	73.41091455	80.0359852	67	13.43927192	9.149576683	18.3371308	73.48229992	13.64199313	2.430176121	4.78E-12	5.26E-11	F8L15.11	NC_003076.8	2650837	2652535	-	1521	protein_coding	transmembrane protein	-
28719443	30.34317801	35.36473765	42	108.5479655	132.1605521	109.0040553	35.90263855	116.5708576	-1.700284713	4.86E-12	5.34E-11	AT4G02825	NC_003075.7	2181204	2182252	+	877	misc_RNA	novel transcribed region~AT4G02825.1	-
28720556	0.978812194	0.930650991	2	48.58813695	67.09689568	53.9926629	1.303154395	56.55923184	-5.451361932	6.03E-12	6.57E-11	AT5G03395	NC_003076.8	7421048	7421568	+	521	lncRNA	other RNA	-
827044	51.87704628	67.00687133	68	0	0	0	62.29463921	0	8.371053805	6.81E-12	7.41E-11	MEE48	NC_003075.7	8118537	8120358	-	1663	protein_coding	O-Glycosyl hydrolases family 17 protein	Glyco_hydro_17
838244	35.23723898	36.29538864	49	106.4803852	127.0774539	143.6408579	40.17754254	125.732899	-1.64840569	7.22E-12	7.84E-11	UP6	NC_003070.9	5726368	5727406	-	952	protein_coding	hypothetical protein	-
827913	232.9573022	165.6558763	205	94.07490345	69.13013494	81.49835909	201.2043928	81.56779916	1.302141833	7.52E-12	8.15E-11	F9H3.7	NC_003075.7	1529372	1531819	-	2249	protein_coding	Ankyrin repeat family protein	-
824937	209.4658095	229.8707947	229	96.14248374	89.46252757	119.1913502	222.7788681	101.5987872	1.132735632	8.99E-12	9.70E-11	AT3G57680	NC_003074.8	21380648	21383807	+	2222	protein_coding	Peptidase S41 family protein	Peptidase_S41
838153	61.66516822	63.28426737	55	131.2913488	157.5760429	227.176676	59.9831452	172.0146892	-1.519346172	9.23E-12	9.96E-11	F7H2.23	NC_003070.9	5448060	5450617	+	2407	protein_coding	hypothetical protein	-
820372	64.60160481	56.76971043	56	0	0	0	59.12377175	0	8.295436172	1.08E-11	1.16E-10	MS2	NC_003074.8	3814231	3817117	+	2117	protein_coding	Jojoba acyl CoA reductase-related male sterility protein	NAD_binding_4
818901	56.77110725	65.14556935	70	8.270321182	8.132957052	14.26221284	63.97222553	10.22183036	2.64491871	1.19E-11	1.28E-10	F23E6.2	NC_003071.7	17878944	17880563	+	1528	protein_coding	GDSL-like Lipase/Acylhydrolase superfamily protein	Lipase_GDSL
832080	11.74574633	13.95976486	12	69.2639399	68.11351531	63.1612283	12.56850373	66.84622784	-2.408977604	1.21E-11	1.30E-10	SULTR3%3B5	NC_003076.8	6612815	6617047	-	2359	protein_coding	sulfate transporter 3%3B5	Sulfate_transp
822088	44.04654873	62.35361638	65	7.236531035	7.11633742	7.131106421	57.13338837	7.161324958	2.996256805	1.26E-11	1.34E-10	RLP39	NC_003074.8	9099060	9101991	-	2932	protein_coding	receptor like protein 39	-
817143	92.98715843	96.78770304	93	0	0	2.037458977	94.25828716	0.679152992	7.111025898	1.31E-11	1.40E-10	PDF1.2b	NC_003071.7	11089123	11089805	+	609	protein_coding	plant defensin 1.2b	-
827102	51.87704628	66.07622034	55	141.6292502	151.4763251	156.8843413	57.65108887	149.9966389	-1.377687865	1.33E-11	1.42E-10	IAA14	NC_003075.7	8347822	8350263	-	1887	protein_coding	indole-3-acetic acid inducible 14	-
822623	182.0590681	187.9915001	225	88.90595271	76.24647236	92.70438347	198.3501894	85.95226951	1.205933175	1.37E-11	1.45E-10	AT5MAT	NC_003074.8	11398592	11400332	-	1741	protein_coding	HXXXD-type acyl-transferase family protein	-
839181	69.49566578	62.35361638	60	10.33790148	14.23267484	6.112376932	63.94976072	10.22765108	2.644266673	1.38E-11	1.47E-10	T1K7.23	NC_003070.9	9130013	9131779	-	1767	protein_coding	FAD-binding Berberine family protein	BBE
2746190	144.8642047	160.0719704	163	54.79087783	53.88084047	72.3297937	155.978725	60.33383733	1.370090557	1.67E-11	1.76E-10	AT5G44565	NC_003076.8	17951442	17953180	+	796	protein_coding	transmembrane protein	-
832812	272.1097899	263.3742304	237	114.7507064	141.3101288	126.3224566	257.4946734	127.4610973	1.014497163	1.73E-11	1.83E-10	PNC2	NC_003076.8	9714348	9716418	-	1456	protein_coding	peroxisomal adenine nucleotide carrier 2	Mito_carr
829700	219.2539315	214.9803789	271	112.6831261	94.54562573	118.1726207	235.0781034	108.4671242	1.115177403	1.93E-11	2.04E-10	RHA3B	NC_003075.7	16851972	16853035	-	1064	protein_coding	RING-H2 finger A3B	-
28716268	46.00417312	49.32450251	39	139.56167	127.0774539	117.1538912	44.77622521	127.931005	-1.512500724	1.96E-11	2.07E-10	AT1G05207	NC_003070.9	5447212	5447569	+	358	lncRNA	other RNA	-
814683	238.8301753	229.8707947	257	134.3927192	103.6952024	111.0415143	241.9003234	116.3764786	1.055656173	1.99E-11	2.09E-10	F2I9.16	NC_003071.7	242041	243649	-	1215	protein_coding	Calcium-dependent lipid-binding (CaLB domain) family protein	C2
2746203	269.1733534	252.2064185	225	135.4265094	107.7616809	118.1726207	248.7932573	120.4536037	1.047227463	2.02E-11	2.12E-10	AT5G49015	NC_003076.8	19868926	19870410	+	1221	protein_coding	Expressed protein	-
832597	69.49566578	54.90840845	74	6.202740887	11.18281595	15.28094233	66.13469141	10.88883305	2.59948081	2.02E-11	2.12E-10	F21J6.109	NC_003076.8	8752684	8754522	+	1699	protein_coding	SPFH/Band 7/PHB domain-containing membrane-associated protein family	-
841216	77.32616333	51.18580449	43	0	0	4.074917955	57.17065594	1.358305985	5.389978109	2.14E-11	2.24E-10	T2J15.11	NC_003070.9	17691811	17693887	-	1191	protein_coding	desiccation-like protein	-
28717283	86.13547307	110.7474679	114	228.4676227	240.9388527	203.7458977	103.627647	224.3841244	-1.114285457	2.34E-11	2.45E-10	MIR167d	NC_003070.9	11137539	11137915	+	377	miRNA	microRNA ath-MIR167d precursor	-
822488	69.49566578	64.21491836	83	19.64201281	9.149576683	13.24348335	72.23686138	14.01169095	2.367101417	2.73E-11	2.83E-10	AT3G28580	NC_003074.8	10715597	10717393	+	1797	protein_coding	P-loop containing nucleoside triphosphate hydrolases superfamily protein	AAA
827684	48.9406097	53.04710647	58	5.168950739	9.149576683	5.093647443	53.32923872	6.470724955	3.041383745	3.01E-11	3.12E-10	T5K18.210	NC_003075.7	10598371	10599182	-	812	protein_coding	hypothetical protein	-
830377	77.32616333	101.440958	109	219.1635113	264.3211042	185.4087669	95.92237377	222.9644608	-1.216947665	3.05E-11	3.15E-10	NAS1	NC_003076.8	1457641	1459039	-	1399	protein_coding	nicotianamine synthase 1	-
828430	61.66516822	54.90840845	45	8.270321182	7.11633742	4.074917955	53.85785889	6.487192186	3.055272153	3.09E-11	3.19E-10	CRK23	NC_003075.7	12185369	12188961	+	3059	protein_coding	cysteine-rich RLK (RECEPTOR-like protein kinase) 23	Pkinase_Tyr
824307	69.49566578	83.75858917	99	21.7095931	16.2659141	22.41204875	84.08475165	20.12918532	2.062532261	3.39E-11	3.48E-10	AT3G51440	NC_003074.8	19089026	19090662	+	1329	protein_coding	Calcium-dependent phosphotriesterase superfamily protein	Str_synth
827990	95.92359501	64.21491836	75	19.64201281	17.28253373	15.28094233	78.37950446	17.40182962	2.170888251	4.21E-11	4.29E-10	A_TM018A10.7	NC_003075.7	361933	363709	-	1639	protein_coding	basic helix-loop-helix (bHLH) DNA-binding superfamily protein	HLH
830601	130.1820218	131.2217897	137	49.62192709	49.81436194	50.93647443	132.8012705	50.12425449	1.405484713	5.04E-11	5.12E-10	WRKY26	NC_003076.8	2204206	2205965	+	1576	protein_coding	WRKY DNA-binding protein 26	WRKY
825269	5.872873164	4.653254954	7	0	1.016619631	0	5.842042706	0.33887321	3.993031207	0.009100639	0.02863084	ABCC15	NC_003074.8	22557282	22561716	+	3556	protein_coding	multidrug resistance-associated protein 15	ABC_tran
828415	58.72873164	67.00687133	35	4.135160591	7.11633742	6.112376932	53.57853432	5.787958314	3.210813695	5.73E-11	5.78E-10	CRK8	NC_003075.7	12129485	12134209	+	4039	protein_coding	cysteine-rich RECEPTOR-like kinase	Pkinase
842548	4.89406097	3.722603963	4	40.31781576	62.01379752	39.73045006	4.205554978	47.35402111	-3.495129582	5.82E-11	5.87E-10	T3P18.7	NC_003070.9	23136366	23137254	-	889	protein_coding	Bifunctional inhibitor/lipid-transfer protein/seed storage 2S albumin superfamily protein	-
844309	71.45329016	76.31338124	66	168.5077941	151.4763251	184.3900374	71.25555713	168.1247189	-1.23728691	6.40E-11	6.43E-10	WRI4	NC_003070.9	29990336	29993766	-	1578	protein_coding	Integrase-type DNA-binding superfamily protein	AP2
844443	264.2792924	226.1481907	273	121.9872374	107.7616809	143.6408579	254.4758277	124.4632588	1.030973719	6.49E-11	6.52E-10	T32E8.14	NC_003070.9	29260621	29263119	-	1560	protein_coding	Galactosyltransferase family protein	Galactosyl_T
814732	105.711717	126.5685347	128	44.45297635	37.61492636	42.78663852	120.0934172	41.61818041	1.529325661	6.72E-11	6.74E-10	GAD4	NC_003071.7	474108	476997	-	2251	protein_coding	glutamate decarboxylase 4	-
840345	136.054895	170.3091313	173	72.36531035	62.01379752	58.06758085	159.7880088	64.14889624	1.317277728	6.97E-11	6.98E-10	F12K21.25	NC_003070.9	12584345	12587778	+	3351	protein_coding	leucine-rich repeat transmembrane protein kinase family protein	Pkinase_Tyr
829991	107.6693413	76.31338124	81	15.50685222	23.38225152	27.50569619	88.32757419	22.13159998	1.995062361	8.38E-11	8.33E-10	F22I13.110	NC_003075.7	17954710	17958063	+	2705	protein_coding	Plant regulator RWP-RK family protein	RWP-RK
816671	106.6905291	92.13444808	113	256.3799567	203.3239263	204.7646272	103.9416591	221.4895034	-1.092648207	9.88E-11	9.77E-10	BBX18	NC_003071.7	9126263	9127987	+	1093	protein_coding	B-box zinc finger family protein	zf-B_box
843927	45.02536092	49.32450251	46	0	0	0	46.78328781	0	7.958070466	1.02E-10	1.01E-09	ATA27	NC_003070.9	28511142	28514284	+	1904	protein_coding	Glycosyl hydrolase superfamily protein	Glyco_hydro_1
820608	52.85585848	55.83905944	77	10.33790148	13.21605521	8.149835909	61.89830597	10.56793087	2.548878241	1.04E-10	1.02E-09	AT3G13950	NC_003074.8	4603885	4605513	+	1206	protein_coding	ankyrin	-
832795	113.5422145	70.7294753	108	202.622869	249.0718097	210.8770042	97.4238966	220.8572276	-1.183785731	1.13E-10	1.12E-09	SFP2	NC_003076.8	9656949	9662663	+	2164	protein_coding	Major facilitator superfamily protein	Sugar_tr
835127	13.70337072	8.375858917	8	57.89224828	113.8613987	39.73045006	10.02640988	70.49469902	-2.815021603	1.40E-10	1.37E-09	SAE1B	NC_003076.8	20585349	20587761	+	1474	protein_coding	SUMO-activating enzyme 1B	-
3768766	78.30497552	75.38273025	79	173.6767448	196.2075889	156.8843413	77.56256859	175.5895583	-1.179221152	1.48E-10	1.44E-09	TAS3	NC_003074.8	5861491	5862437	+	947	ncRNA	TAS3/TASIR-ARF (TRANS-ACTING SIRNA3)%3B other RNA	-
833948	61.66516822	66.07622034	45	14.47306207	3.049858894	5.093647443	57.58046285	7.538856136	2.938776515	1.60E-10	1.56E-09	MUL8.22	NC_003076.8	15823735	15825566	-	1028	protein_coding	hypothetical protein (DUF1997)	-
3768785	55.79229506	84.68924016	65	170.5753744	186.0413926	147.7157759	68.49384507	168.1108476	-1.292732166	1.61E-10	1.57E-09	AT3G05727	NC_003074.8	1693548	1694140	+	517	protein_coding	S locus-related glycoprotein 1 (SLR1) binding pollen coat protein family	-
825348	107.6693413	113.5394209	108	228.4676227	207.3904048	224.1204875	109.7362541	219.9928383	-1.002871913	1.63E-10	1.58E-09	F21F14.14	NC_003074.8	22857577	22859669	-	2009	protein_coding	Cytochrome b561/ferric reductase transmembrane with DOMON related domain-containing protein	Cytochrom_B561
28719728	104.7329048	97.71835403	116	239.8393143	201.290687	213.9331926	106.1504196	218.354398	-1.041580465	1.64E-10	1.59E-09	MIR5026	NC_003075.7	7844496	7844688	+	193	miRNA	microRNA ath-MIR5026 precursor	-
824489	217.2963071	201.951265	199	96.14248374	111.8281595	85.57327705	206.082524	97.84797342	1.074456381	2.00E-10	1.93E-09	AtCDC48B	NC_003074.8	19723350	19727128	+	3153	protein_coding	ATPase%2C AAA-type%2C CDC48 protein	AAA
839122	142.9065803	119.1233268	99	44.45297635	41.68140489	38.71172057	120.3433024	41.61536727	1.532583651	2.22E-10	2.14E-09	F4F7.1	NC_003070.9	8897564	8899111	-	1451	protein_coding	hypothetical protein (DUF1639)	-
828376	141.9277681	156.3493664	143	52.72329754	70.14675457	56.03012188	147.0923782	59.63339133	1.30252566	2.33E-10	2.24E-09	AHL2	NC_003075.7	11963579	11965769	-	1635	protein_coding	AT hook motif DNA-binding family protein	-
844307	55.79229506	51.18580449	60	1.033790148	14.23267484	5.093647443	55.65936652	6.786704144	3.030787853	2.61E-10	2.49E-09	WAKL10	NC_003070.9	29979973	29982819	-	2595	protein_coding	WALL ASSOCIATED KINASE (WAK)-LIKE 10	Pkinase
820054	145.8430169	144.2509036	179	41.35160591	76.24647236	60.10503983	156.3646402	59.2343727	1.398684761	2.66E-10	2.54E-09	AT3G09020	NC_003074.8	2753307	2754621	+	1315	protein_coding	alpha 1%2C4-glycosyltransferase family protein	Gly_transf_sug
836328	30.34317801	44.67124755	54	0	0	0	43.00480852	0	7.835961569	2.86E-10	2.73E-09	MTG10.3	NC_003076.8	24933471	24934484	-	699	protein_coding	Bifunctional inhibitor/lipid-transfer protein/seed storage 2S albumin superfamily protein	-
841654	20.55505607	17.68236882	17	77.53426108	73.19661347	69.27360523	18.41247497	73.33482659	-1.993809224	2.89E-10	2.75E-09	ROPGEF11	NC_003070.9	19455495	19458069	-	2094	protein_coding	rop guanine nucleotide exchange factor-like protein	DUF315
832716	41.11011215	50.2551535	37	1.033790148	5.083098157	1.018729489	42.78842188	2.378539265	4.16597002	3.25E-10	3.07E-09	AT5G26730	NC_003076.8	9300416	9302158	+	981	protein_coding	Fasciclin-like arabinogalactan family protein	-
821742	57.74991945	70.7294753	42	149.8995714	130.1273128	164.0154477	56.82646491	148.0141106	-1.377369975	3.51E-10	3.31E-09	CYCP2%3B1	NC_003074.8	7703799	7704958	-	906	protein_coding	cyclin p2%3B1	-
835651	32.3008024	48.39385152	30	89.93974286	114.8780184	151.7906938	36.89821797	118.869485	-1.684020843	3.76E-10	3.54E-09	MDF20.1	NC_003076.8	22514214	22515458	-	1089	protein_coding	transmembrane protein	-
838125	68.51685358	63.28426737	75	149.8995714	163.6757607	159.9405297	68.93370698	157.8386206	-1.196634769	3.81E-10	3.58E-09	GA3OX1	NC_003070.9	5344388	5346342	-	1522	protein_coding	gibberellin 3-oxidase 1	2OG-FeII_Oxy
839713	106.6905291	107.0248639	125	41.35160591	41.68140489	37.69299108	112.905131	40.24200063	1.487791423	4.12E-10	3.86E-09	F3H9.15	NC_003070.9	9846747	9848015	-	1269	protein_coding	hypothetical protein	-
815093	399.3553752	429.0301067	346	796.0184138	783.8137359	1113.471331	391.4618273	897.7678269	-1.197180425	4.30E-10	4.03E-09	GRP9	NC_003071.7	1993038	1994177	+	782	protein_coding	GLYCINE RICH PROTEIN 9	-
835635	34.25842679	40.0179926	54	4.135160591	0	3.056188466	42.75880646	2.397116352	4.161029172	4.34E-10	4.06E-09	MTE17.13	NC_003076.8	22461735	22462458	+	630	transcribed_pseudogene	pseudogene of Bifunctional inhibitor/lipid-transfer protein/seed storage 2S albumin superfamily protein~AT5G55420.1	-
827905	116.4786511	139.5976486	146	51.68950739	55.91407973	49.91774495	134.0254332	52.50711069	1.35185559	4.36E-10	4.08E-09	RGXT2	NC_003075.7	756348	758725	+	1651	protein_coding	rhamnogalacturonan xylosyltransferase 2	-
827322	43.06773654	35.36473765	44	2.067580296	2.033239263	3.056188466	40.81082473	2.385669342	4.094958762	5.11E-10	4.75E-09	DL4175W	NC_003075.7	9205080	9206483	+	1047	protein_coding	peroxidase superfamily protein	-
841206	48.9406097	49.32450251	42	1.033790148	6.099717789	8.149835909	46.7550374	5.094447949	3.194463614	5.16E-10	4.80E-09	RLP7	NC_003070.9	17643976	17647107	+	3132	protein_coding	receptor like protein 7	LRRNT_2
842139	73.41091455	36.29538864	44	9.30411133	4.066478526	4.074917955	51.2354344	5.81516927	3.14129589	5.18E-10	4.81E-09	T8L23.10	NC_003070.9	21345445	21346157	+	713	protein_coding	Toll-Interleukin-Resistance (TIR) domain family protein	TIR
843558	48.9406097	34.43408666	52	3.101370443	0	1.018729489	45.12489879	1.373366644	5.045554806	5.22E-10	4.85E-09	THI2.1	NC_003070.9	27198356	27199468	-	962	protein_coding	thionin 2.1	-
830142	90.05072185	68.86817331	77	25.84475369	14.23267484	20.37458977	78.63963172	20.15067277	1.965052514	6.25E-10	5.77E-09	T5J17.9	NC_003075.7	18478890	18481343	+	2186	protein_coding	Cupredoxin superfamily protein	-
844423	80.26259991	83.75858917	95	21.7095931	18.29915337	32.59934364	86.34039636	24.2026967	1.834195268	6.31E-10	5.83E-09	WRKY40	NC_003070.9	30383561	30385499	+	1325	protein_coding	WRKY DNA-binding protein 40	WRKY
832438	46.98298531	28.85018071	48	136.4602995	94.54562573	136.5097515	41.27772201	122.5052256	-1.573084276	6.39E-10	5.90E-09	RUP2	NC_003076.8	8005097	8006630	+	1534	protein_coding	Transducin/WD40 repeat-like superfamily protein	-
822223	235.8937388	178.6849902	232	98.21006404	115.894638	90.66692449	215.526243	101.5905422	1.083805747	6.45E-10	5.94E-09	CYP71B3	NC_003074.8	9595930	9597927	-	1883	protein_coding	cytochrome P450%2C family 71%2C subfamily B%2C polypeptide 3	p450
836076	199.6776876	167.5171783	145	83.73700197	70.14675457	66.21741676	170.731622	73.36705777	1.219241276	6.56E-10	6.04E-09	BOA	NC_003076.8	24003888	24007844	+	3655	protein_coding	Homeodomain-like superfamily protein	Myb_DNA-binding
829637	52.85585848	51.18580449	43	0	3.049858894	0	49.01388766	1.016619631	5.583450546	6.82E-10	6.28E-09	LAP5	NC_003075.7	16608204	16609829	+	1537	protein_coding	Chalcone and stilbene synthase family protein	Chal_sti_synt_N
839084	124.3091486	137.7363466	61	1.033790148	9.149576683	6.112376932	107.6818318	5.431914588	4.306826354	6.87E-10	6.32E-09	LpxC1	NC_003070.9	8767562	8769571	+	1364	protein_coding	UDP-3-O-acyl N-acetylglycosamine deacetylase family protein	-
817312	73.41091455	60.4923144	82	15.50685222	15.24929447	21.39331926	71.96774298	17.38315532	2.048041375	7.30E-10	6.69E-09	F15K20.24	NC_003071.7	11798417	11800928	-	2512	protein_coding	Cysteine/Histidine-rich C1 domain family protein	-
843014	42.08892434	47.46320053	43	8.270321182	0	3.056188466	44.18404162	3.775503216	3.556188503	7.32E-10	6.70E-09	LUP5	NC_003070.9	24984878	24992043	-	3162	protein_coding	Terpenoid cyclases family protein	-
28718939	0	2.791952972	4	41.35160591	36.59830673	39.73045006	2.263984324	39.22678757	-4.116508525	7.44E-10	6.80E-09	AT3G06655	NC_003074.8	15612537	15612836	-	300	lncRNA	other RNA	-
824240	190.8683778	164.7252254	226	97.17627389	72.17999383	91.68565398	193.8645344	87.0139739	1.154920342	7.48E-10	6.84E-09	GATL2	NC_003074.8	18867834	18869399	+	1566	protein_coding	galacturonosyltransferase-like 2	Glyco_transf_8
827834	156.609951	158.2106684	203	85.80458227	67.09689568	73.34852318	172.6068732	75.41666704	1.19407811	8.38E-10	7.62E-09	T13K14.20	NC_003075.7	11172622	11174467	+	1846	protein_coding	FAD-binding Berberine family protein	FAD_binding_4
824188	85.15666088	79.10533421	71	20.67580296	25.41549079	18.3371308	78.42066503	21.47614151	1.868546714	8.98E-10	8.13E-09	CEJ1	NC_003074.8	18634546	18635514	+	969	protein_coding	cooperatively regulated by ethylene and jasmonate 1	AP2
830614	27.40674143	38.15669062	47	0	0	0	37.52114402	0	7.639068446	9.87E-10	8.91E-09	T28J14.170	NC_003076.8	2270948	2271610	+	543	protein_coding	Bifunctional inhibitor/lipid-transfer protein/seed storage 2S albumin superfamily protein	-
822110	57.74991945	63.28426737	66	15.50685222	7.11633742	16.29967182	62.34472894	12.97428715	2.265649715	1.22E-09	1.09E-08	CYP82G1	NC_003074.8	9167138	9169301	-	1991	protein_coding	cytochrome P450%2C family 82%2C subfamily G%2C polypeptide 1	p450
28717355	88.09309746	82.82793817	72	180.9132759	199.2574478	152.8094233	80.97367855	177.660049	-1.132870112	1.22E-09	1.10E-08	T22H22.10	NC_003070.9	20408094	20411692	-	3358	transcribed_pseudogene	pseudogene of terpene synthase 21~AT1G54660.1	-
839480	68.51685358	60.4923144	78	15.50685222	17.28253373	18.3371308	69.00305599	17.04217225	2.016101636	1.39E-09	1.24E-08	XIA	NC_003070.9	1261762	1272588	+	5766	protein_coding	myosin XI A	DIL
817180	126.266773	157.2800174	119	38.25023547	54.8974601	60.10503983	134.1822635	51.08424513	1.393621377	1.42E-09	1.26E-08	ARD3	NC_003071.7	11231770	11233388	-	1120	protein_coding	acireductone dioxygenase 3	-
835151	45.02536092	61.42296539	57	6.202740887	7.11633742	14.26221284	54.48277544	9.193763716	2.566321877	1.42E-09	1.27E-08	SWEET10	NC_003076.8	20656193	20658001	-	1312	protein_coding	Nodulin MtN3 family protein	-
838148	87.11428527	118.1926758	118	38.25023547	41.68140489	30.56188466	107.768987	36.83117501	1.549329739	1.43E-09	1.28E-08	F7H2.13	NC_003070.9	5438171	5440131	-	1390	protein_coding	mediator of RNA polymerase II transcription subunit 15a-like protein	-
842190	81.2414121	78.17468322	67	27.91233399	16.2659141	11.20602438	75.47203177	18.46142416	2.033871345	1.52E-09	1.35E-08	AT1G58225	NC_003070.9	21564111	21565261	+	792	protein_coding	hypothetical protein	-
839706	27.40674143	27.91952972	35	84.77079212	111.8281595	85.57327705	30.10875705	94.05740954	-1.645308873	1.58E-09	1.40E-08	GH3.17	NC_003070.9	9825169	9828118	+	2737	protein_coding	Auxin-responsive GH3 family protein	-
820762	16.6398073	13.95976486	7	71.3315202	42.69802452	80.47962961	12.53319072	64.83639144	-2.366881053	1.70E-09	1.50E-08	AT3G15310	NC_003074.8	5152099	5153642	-	1544	pseudogene	hypothetical protein	DUF635
825794	179.1226315	151.6961115	174	72.36531035	76.24647236	83.53581807	168.2729143	77.38253359	1.119776311	1.72E-09	1.51E-08	ATG8B	NC_003075.7	2328442	2330590	-	1254	protein_coding	Ubiquitin-like superfamily protein	-
828956	35.23723898	34.43408666	33	0	0	0	34.22377521	0	7.506883327	1.91E-09	1.68E-08	A7	NC_003075.7	14043940	14044902	+	768	protein_coding	Bifunctional inhibitor/lipid-transfer protein/seed storage 2S albumin superfamily protein	-
825449	38.17367557	43.74059656	49	128.1899783	110.8115398	106.9665963	43.63809071	115.3227048	-1.402376202	1.93E-09	1.69E-08	BGLU7	NC_003074.8	23211287	23214066	+	1901	protein_coding	beta glucosidase 7	Glyco_hydro_1
820402	62.64398042	64.21491836	76	10.33790148	14.23267484	22.41204875	67.61963293	15.66087502	2.108399304	2.02E-09	1.76E-08	scpl16	NC_003074.8	3896207	3899019	-	1809	protein_coding	serine carboxypeptidase-like 16	Peptidase_S10
28717403	52.85585848	46.53254954	39	6.202740887	8.132957052	5.093647443	46.12946934	6.476448461	2.832445049	2.07E-09	1.81E-08	AT1G66465	NC_003070.9	24788868	24790516	+	1302	protein_coding	transmembrane protein	-
829638	149.7582657	133.0830917	150	58.92603842	70.14675457	57.04885137	144.2804525	62.04054812	1.216745338	2.14E-09	1.87E-08	A/N-InvB	NC_003075.7	16609746	16612907	-	2542	protein_coding	Plant neutral invertase family protein	-
835292	17.61861949	43.74059656	47	0	0	0	36.11973869	0	7.584868453	2.15E-09	1.88E-08	F17P19.6	NC_003076.8	21195044	21195763	+	624	protein_coding	Bifunctional inhibitor/lipid-transfer protein/seed storage 2S albumin superfamily protein	-
843018	62.64398042	69.7988243	103	22.74338325	19.315773	19.35586028	78.48093491	20.47167218	1.937868799	2.19E-09	1.91E-08	F1O19.18	NC_003070.9	25003818	25007647	-	3121	protein_coding	Protein kinase superfamily protein	Pkinase_Tyr
817459	38.17367557	28.85018071	53	3.101370443	2.033239263	4.074917955	40.00795209	3.069842554	3.702359169	2.29E-09	1.99E-08	GLR2.8	NC_003071.7	12506795	12510624	-	3001	protein_coding	glutamate receptor 2.8	Lig_chan
825775	82.2202243	94.92640105	113	24.81096355	41.68140489	17.31840131	96.71554178	27.93692325	1.790544978	2.32E-09	2.01E-08	WRKY42	NC_003075.7	2218042	2221260	+	2408	protein_coding	WRKY family transcription factor	WRKY
842211	54.81348287	42.80994557	44	8.270321182	6.099717789	7.131106421	47.20780948	7.167048464	2.720053834	2.39E-09	2.07E-08	F9K23.5	NC_003070.9	21707175	21708125	+	951	protein_coding	Uncharacterized conserved protein UCP031279	-
838310	90.05072185	94.92640105	97	36.18265517	22.36563189	33.61807313	93.9923743	30.72212006	1.614032531	2.50E-09	2.17E-08	JAZ5	NC_003070.9	5955155	5957511	-	2237	protein_coding	jasmonate-zim-domain protein 5	Zim
824760	126.266773	113.5394209	118	46.52055665	48.79774231	46.86155648	119.2687313	47.39328515	1.331090336	2.66E-09	2.30E-08	AT3G55940	NC_003074.8	20747629	20750408	+	2137	protein_coding	Phosphoinositide-specific phospholipase C family protein	C2
3766844	37.19486337	36.29538864	40	5.168950739	1.016619631	2.037458977	37.830084	2.741009783	3.791905116	3.18E-09	2.73E-08	T3M22.7	NC_003070.9	10389288	10392670	-	2495	transcribed_pseudogene	pseudogene of Leucine-rich repeat transmembrane protein kinase~AT1G29715.4	-
832590	30.34317801	30.71148269	36	96.14248374	97.59548462	87.61073603	32.35155357	93.78290146	-1.536681609	3.51E-09	3.00E-08	ESE3	NC_003076.8	8706745	8707885	-	1038	protein_coding	Integrase-type DNA-binding superfamily protein	AP2
824096	44.04654873	47.46320053	54	9.30411133	2.033239263	10.18729489	48.50324975	7.174881827	2.758532053	3.71E-09	3.17E-08	AT3G49340	NC_003074.8	18293173	18294621	-	1244	protein_coding	Cysteine proteinases superfamily protein	Peptidase_C1
836011	138.0125194	131.2217897	195	74.43289064	55.91407973	60.10503983	154.7447697	63.4840034	1.284616534	3.98E-09	3.39E-08	CRCK1	NC_003076.8	23797446	23800954	+	2578	protein_coding	calmodulin-binding receptor-like cytoplasmic kinase 1	Pkinase
824190	81.2414121	81.89728718	68	25.84475369	23.38225152	17.31840131	77.0462331	22.18180218	1.797634766	4.24E-09	3.61E-08	AT3G50280	NC_003074.8	18637735	18639475	+	1741	protein_coding	HXXXD-type acyl-transferase family protein	-
817522	390.5460654	436.4753147	355	153.0009419	76.24647236	132.4348335	394.0071267	120.5607493	1.708915205	4.26E-09	3.62E-08	CTF2B	NC_003071.7	12700401	12702443	-	1629	protein_coding	FAD/NAD(P)-binding oxidoreductase family protein	FAD_binding_3
827119	5.872873164	13.95976486	12	67.19635961	49.81436194	48.89901546	10.61087934	55.30324567	-2.377722318	4.31E-09	3.66E-08	ELIP2	NC_003075.7	8418242	8419325	+	909	protein_coding	Chlorophyll A-B binding family protein	-
838602	34.25842679	26.98887873	33	0	0	0	31.41576851	0	7.382490743	4.36E-09	3.70E-08	T20H2.9	NC_003070.9	6977753	6980241	+	1953	protein_coding	GDSL-like Lipase/Acylhydrolase superfamily protein	Lipase_GDSL
6240611	194.7836266	182.4075942	178	84.77079212	99.62872388	90.66692449	185.0637403	91.6888135	1.012936484	4.48E-09	3.80E-08	AT2G26355	NC_003071.7	11220708	11221535	+	828	lncRNA	other RNA	-
831903	32.3008024	47.46320053	33	3.101370443	3.049858894	3.056188466	37.58800098	3.069139268	3.616039915	4.78E-09	4.03E-08	DIP2	NC_003076.8	762604	763480	-	877	protein_coding	E3 ubiquitin-protein ligase	-
826859	184.0166925	185.1995472	168	81.66942168	85.39604904	95.76057194	179.0720799	87.60868088	1.031599183	4.89E-09	4.12E-08	AZI1	NC_003075.7	7401087	7401951	-	865	protein_coding	azelaic acid induced 1	-
818779	59.70754384	40.94864359	41	3.101370443	10.16619631	7.131106421	47.21872914	6.799557726	2.792639132	5.08E-09	4.28E-08	T11A7.10	NC_003071.7	17436443	17438168	-	1504	protein_coding	imidazolonepropionase (Protein of unknown function%2C DUF642)	-
832582	79.28378772	58.63101242	61	17.57443251	17.28253373	15.28094233	66.30493338	16.71263619	1.987891361	5.30E-09	4.46E-08	CIPK25	NC_003076.8	8657604	8659352	-	1749	protein_coding	CBL-interacting protein kinase 25	Pkinase
835639	92.98715843	102.371609	97	37.21644532	30.49858894	36.67426159	97.45292247	34.79643195	1.48642482	5.38E-09	4.52E-08	MTE17.17	NC_003076.8	22468579	22469304	+	620	protein_coding	Bifunctional inhibitor/lipid-transfer protein/seed storage 2S albumin superfamily protein	-
2745551	87.11428527	82.82793817	116	37.21644532	31.51520858	24.44950773	95.31407448	31.06038721	1.61704482	5.54E-09	4.64E-08	AT2G20142	NC_003071.7	8695374	8696643	+	1032	protein_coding	Toll-Interleukin-Resistance (TIR) domain family protein	TIR
839027	97.8812194	120.0539778	125	33.08128473	47.78112268	47.88028597	114.3117324	42.91423113	1.412681748	6.07E-09	5.07E-08	AT1G24145	NC_003070.9	8540838	8542053	+	1026	protein_coding	transmembrane protein	-
842430	204.5717486	215.9110298	221	80.63563153	120.9777361	118.1726207	213.8275928	106.5953295	1.003537746	6.48E-09	5.40E-08	T1F9.15	NC_003070.9	22637688	22641999	-	3345	protein_coding	S-locus lectin protein kinase family protein	Pkinase_Tyr
3770549	45.02536092	53.97775746	48	113.7169163	118.9444969	126.3224566	49.00103946	119.6612899	-1.286887493	6.83E-09	5.69E-08	F25O24.20	NC_003075.7	14259141	14263704	+	4564	pseudogene	hypothetical protein	RVT_2
838334	42.08892434	46.53254954	45	107.5141754	102.6785828	131.416104	44.54049129	113.8696207	-1.353809973	7.12E-09	5.92E-08	D27	NC_003070.9	710018	711857	-	1126	protein_coding	beta-carotene isomerase D27-like protein	-
841605	112.5634023	115.4007229	99	37.21644532	42.69802452	45.84282699	108.9880417	41.91909894	1.378718409	7.41E-09	6.14E-08	F19C24.24	NC_003070.9	19206615	19211971	-	4043	protein_coding	Leucine-rich repeat protein kinase family protein	Pkinase_Tyr
841722	169.3345096	206.6045199	161	25.84475369	45.74788342	50.93647443	178.9796765	40.84303718	2.13112657	3.26E-20	5.96E-19	NAC019	NC_003070.9	19696923	19698482	-	1361	protein_coding	NAC domain containing protein 19	NAM
818430	58.72873164	41.87929458	48	134.3927192	112.8447791	119.1913502	49.53600874	122.1429495	-1.303389746	8.54E-09	7.03E-08	CASP-like_protein_4B1	NC_003071.7	16110741	16111911	-	1003	protein_coding	Uncharacterized protein family (UPF0497)	-
830407	75.36853894	102.371609	97	179.8794857	198.2408281	180.3151195	91.58004931	186.1451444	-1.022468055	8.61E-09	7.08E-08	K18I23.5	NC_003076.8	1556987	1558486	-	1500	protein_coding	hypothetical protein	-
819562	52.85585848	70.7294753	57	22.74338325	14.23267484	11.20602438	60.19511126	16.06069416	1.908843337	1.33E-07	9.74E-07	NAC047	NC_003074.8	1061300	1063234	-	1611	protein_coding	NAC domain containing protein 47	NAM
821353	32.3008024	60.4923144	41	6.202740887	4.066478526	8.149835909	44.5977056	6.139685107	2.862894565	1.04E-08	8.54E-08	AT3G18250	NC_003074.8	6258060	6258426	-	367	protein_coding	Putative membrane lipoprotein	-
842676	105.711717	92.13444808	79	38.25023547	30.49858894	23.43077824	92.28205501	30.72653422	1.587772501	1.12E-08	9.17E-08	F24D7.9	NC_003070.9	23635745	23637577	-	1683	protein_coding	hydroxyproline-rich glycoprotein family protein	-
28719735	0.978812194	3.722603963	10	54.79087783	34.56506747	37.69299108	4.900472052	42.34964546	-3.121809154	1.18E-08	9.62E-08	AT4G06115	NC_003075.7	7888862	7889072	-	211	lncRNA	other RNA	-
842135	131.160834	168.4478293	154	62.02740887	72.17999383	72.3297937	151.2028878	68.84573213	1.135377252	1.30E-08	1.05E-07	T8L23.6	NC_003070.9	21327360	21329944	-	1670	protein_coding	Pectinacetylesterase family protein	-
832584	79.28378772	89.34249511	96	172.6429547	193.15773	167.0716361	88.20876094	177.6241069	-1.010175353	1.32E-08	1.07E-07	CYP71B12	NC_003076.8	8668232	8670237	+	1759	protein_coding	cytochrome P450%2C family 71%2C subfamily B%2C polypeptide 12	p450
838420	186.9531291	146.1122055	144	51.68950739	76.24647236	80.47962961	159.0217782	69.47186978	1.193732263	1.32E-08	1.07E-07	F15H18.25	NC_003070.9	6325536	6330179	+	3307	protein_coding	Serine/Threonine kinase family catalytic domain protein	Pkinase_Tyr
834481	35.23723898	30.71148269	36	1.033790148	3.049858894	1.018729489	33.98290723	1.700792844	4.31688358	1.57E-08	1.27E-07	MFC16.22	NC_003076.8	17941287	17941646	-	360	protein_coding	Tapetum specific protein TAP35/TAP44	-
818334	201.635312	192.6447551	174	66.16256946	109.7949202	94.74184245	189.426689	90.2331107	1.069371318	1.60E-08	1.29E-07	F13M22.1	NC_003071.7	15764515	15765658	+	1144	protein_coding	RING/U-box superfamily protein	-
826447	67.53804139	60.4923144	82	14.47306207	22.36563189	21.39331926	70.01011859	19.41067107	1.848444822	1.68E-08	1.35E-07	Prx37	NC_003075.7	5598037	5600398	-	1399	protein_coding	Peroxidase superfamily protein	-
843854	232.9573022	191.7141041	251	100.2776443	141.3101288	91.68565398	225.2238021	111.0911424	1.018298881	1.71E-08	1.37E-07	F22H5.20	NC_003070.9	28213666	28215887	+	1435	protein_coding	Sec14p-like phosphatidylinositol transfer family protein	-
843010	153.6735145	174.9623863	206	85.80458227	83.36280978	91.68565398	178.2119669	86.95101534	1.034768208	1.83E-08	1.47E-07	T4O24.7	NC_003070.9	24965134	24967586	-	2284	protein_coding	Protein kinase superfamily protein	Pkinase
826861	78.30497552	107.9555149	85	26.87854384	26.43211042	37.69299108	90.42016348	30.33454845	1.576602206	1.89E-08	1.51E-07	T1P17.80	NC_003075.7	7409621	7410406	-	786	protein_coding	Bifunctional inhibitor/lipid-transfer protein/seed storage 2S albumin superfamily protein	-
817103	99.83884379	118.1926758	90	26.87854384	39.64816563	44.8240975	102.6771732	37.11693566	1.468168773	1.95E-08	1.56E-07	AT2G25625	NC_003071.7	10906215	10907350	+	1057	protein_coding	histone deacetylase-like protein	-
837385	36.21605118	52.11645548	56	12.40548177	2.033239263	8.149835909	48.11083555	7.529518982	2.679038328	1.95E-08	1.56E-07	THA1	NC_003070.9	2743761	2747967	-	2096	protein_coding	threonine aldolase 1	Beta_elim_lyase
831555	23.49149266	28.85018071	27	0	0	0	26.44722446	0	7.135288554	2.00E-08	1.60E-07	F2K13.70	NC_003076.8	5567000	5568128	+	1129	protein_coding	Fasciclin-like arabinogalactan family protein	-
839184	49.9194219	53.04710647	58	11.37169163	3.049858894	16.29967182	53.65550946	10.24040745	2.390087186	2.25E-08	1.79E-07	T1K7.20	NC_003070.9	9141519	9143336	-	1818	protein_coding	FAD-binding Berberine family protein	FAD_binding_4
828431	73.41091455	85.61989115	72	16.54064236	32.53182821	19.35586028	77.01026857	22.80944362	1.754975048	2.35E-08	1.86E-07	CRK24	NC_003075.7	12189089	12191704	-	2031	protein_coding	cysteine-rich RLK (RECEPTOR-like protein kinase) 24	Pkinase_Tyr
837812	48.9406097	33.50343567	49	6.202740887	8.132957052	7.131106421	43.81468179	7.155601453	2.611999017	2.41E-08	1.91E-07	T6A9.26	NC_003070.9	511765	513721	-	1011	protein_coding	Polyketide cyclase/dehydrase and lipid transport superfamily protein	-
821931	12.72455852	16.75171783	4	60.99361872	51.8476012	51.95520392	11.15875879	54.93214128	-2.288897825	2.43E-08	1.92E-07	AT3G23500	NC_003074.8	8427557	8433340	+	3191	protein_coding	Cyclopropane-fatty-acyl-phospholipid synthase	Amino_oxidase
826798	80.26259991	68.86817331	80	20.67580296	19.315773	30.56188466	76.37692441	23.5178202	1.698319875	2.47E-08	1.96E-07	NONYELLOWING_2	NC_003075.7	7156150	7158047	+	1309	protein_coding	STAY-GREEN-like protein	-
843924	17.61861949	40.0179926	23	0	0	0	26.8788707	0	7.160554977	2.48E-08	1.96E-07	EXL4	NC_003070.9	28501434	28503283	+	1296	protein_coding	extracellular lipase 4	Lipase_GDSL
824322	21.53386827	28.85018071	27	0	0	0	25.79468299	0	7.099319913	2.56E-08	2.03E-07	LTP12	NC_003074.8	19135619	19136675	-	590	protein_coding	lipid transfer protein 12	-
841963	67.53804139	59.56166341	67	140.5954601	146.3932269	131.416104	64.6999016	139.4682637	-1.109152485	2.88E-08	2.27E-07	F7A10.8	NC_003070.9	20589129	20593000	-	3127	protein_coding	kinase with adenine nucleotide alpha hydrolases-like domain-containing protein	Pkinase_Tyr
827458	155.6311388	169.3784803	199	89.93974286	94.54562573	63.1612283	174.6698731	82.54886563	1.081002439	3.04E-08	2.39E-07	DL4770C	NC_003075.7	9742350	9744867	-	1670	protein_coding	alpha/beta-Hydrolases superfamily protein	-
817479	63.62279261	43.74059656	48	109.5817557	128.0940736	132.4348335	51.78779639	123.3702209	-1.253862167	3.12E-08	2.45E-07	F16P2.32	NC_003071.7	12588191	12589759	+	1202	protein_coding	NAD(P)-binding Rossmann-fold superfamily protein	-
832067	38.17367557	31.64213368	52	3.101370443	9.149576683	4.074917955	40.60526975	5.441955027	2.895315585	3.67E-08	2.85E-07	NUDT24	NC_003076.8	6566271	6568806	+	1518	protein_coding	nudix hydrolase homolog 24	NUDIX
836795	136.054895	123.7765818	119	57.89224828	48.79774231	60.10503983	126.2771589	55.59834347	1.183709459	3.77E-08	2.92E-07	DAR5	NC_003076.8	26592648	26595922	+	2412	protein_coding	DA1-related protein 5	LIM
842025	187.9319413	161.0026214	238	109.5817557	89.46252757	87.61073603	195.6448542	95.55167309	1.032870222	3.97E-08	3.07E-07	F20N2.15	NC_003070.9	20846872	20849054	-	1782	protein_coding	BTB/POZ domain-containing protein	BTB
838995	62.64398042	71.66012629	65	16.54064236	16.2659141	24.44950773	66.43470223	19.08535473	1.799563687	4.32E-08	3.33E-07	F5O8.40	NC_003070.9	8424142	8425385	-	1244	protein_coding	transmembrane protein	-
838256	120.3938999	127.4991857	122	53.75708768	41.68140489	63.1612283	123.2976952	52.86657362	1.222112698	4.51E-08	3.47E-07	F17F16.17	NC_003070.9	5764807	5765798	-	894	protein_coding	transmembrane protein	-
833963	38.17367557	47.46320053	35	2.067580296	4.066478526	10.18729489	40.21229203	5.440451236	2.88425501	4.68E-08	3.59E-07	MIJ24.17	NC_003076.8	15883179	15884067	+	889	protein_coding	Calcium-binding EF-hand family protein	-
824046	28.38555363	24.19692576	48	4.135160591	1.016619631	0	33.52749313	1.717260074	4.293633999	5.10E-08	3.90E-07	PHT3%3B2	NC_003074.8	18114526	18116569	-	1474	protein_coding	phosphate transporter 3%3B2	Mito_carr
837955	166.398073	173.1010843	179	104.4128049	75.22985273	78.44217063	172.8330524	86.02827609	1.00710893	5.13E-08	3.92E-07	ELF5A-1	NC_003070.9	4773434	4774935	+	941	protein_coding	eukaryotic elongation factor 5A-1	-
826731	153.6735145	190.7834531	149	98.21006404	60.99717789	66.21741676	164.4856559	75.1415529	1.132227701	5.53E-08	4.21E-07	F8L21.80	NC_003075.7	6869863	6871705	+	1340	protein_coding	Peroxidase superfamily protein	-
828468	76.34735113	47.46320053	58	12.40548177	20.33239263	12.22475386	60.60351722	14.98754276	2.013739535	5.80E-08	4.41E-07	F9D16.150	NC_003075.7	12336134	12337599	-	920	protein_coding	Polyketide cyclase/dehydrase and lipid transport superfamily protein	-
28719312	0.978812194	0	2	33.08128473	36.59830673	27.50569619	0.992937398	32.39509589	-5.059452579	6.41E-08	4.86E-07	AT3G24463	NC_003074.8	8887006	8888364	-	1287	protein_coding	nuclear transport factor 2 family protein	-
834646	88.09309746	80.0359852	68	21.7095931	30.49858894	26.48696671	78.70969422	26.23171625	1.58497625	6.61E-08	5.01E-07	PTR3	NC_003076.8	18674968	18679191	-	2186	protein_coding	peptide transporter 3	-
841062	68.51685358	80.0359852	73	21.7095931	26.43211042	24.44950773	73.85094626	24.19707042	1.609910111	6.87E-08	5.19E-07	F27F5.6	NC_003070.9	17002089	17003867	+	1493	protein_coding	Peroxidase superfamily protein	-
820704	64.60160481	47.46320053	29	126.122398	117.9278772	116.1351617	47.02160178	120.0618123	-1.350622587	7.28E-08	5.49E-07	AT3G14760	NC_003074.8	4956349	4957306	+	859	protein_coding	transmembrane protein	-
821660	44.04654873	30.71148269	37	8.270321182	2.033239263	4.074917955	37.25267714	4.792826133	2.961429932	7.33E-08	5.53E-07	AT3G21080	NC_003074.8	7388258	7390031	-	1220	protein_coding	ABC transporter-like protein	-
817630	47.96179751	54.90840845	72	125.0886079	157.5760429	118.1726207	58.29006865	133.6124238	-1.198466327	7.92E-08	5.95E-07	PSBP-2	NC_003071.7	13118937	13120199	-	1010	protein_coding	photosystem II subunit P-2	-
2745581	150.7370779	196.367359	172	76.50047094	83.36280978	98.8167604	173.0348123	86.22668037	1.005371034	8.41E-08	6.29E-07	AT2G34655	NC_003071.7	14596565	14597543	+	979	protein_coding	hypothetical protein	-
840190	29.36436582	30.71148269	34	4.135160591	3.049858894	0	31.35861617	2.395006495	3.714281701	8.49E-08	6.35E-07	SBT3.3	NC_003070.9	11945250	11948650	+	2656	protein_coding	Subtilase family protein	Peptidase_S8
843127	21.53386827	18.61301981	27	0	0	0	22.38229603	0	6.892919377	9.09E-08	6.77E-07	TSM1	NC_003070.9	25489455	25490867	+	859	protein_coding	S-adenosyl-L-methionine-dependent methyltransferases superfamily protein	-
842957	104.7329048	94.92640105	102	7.236531035	3.049858894	10.18729489	100.5531019	6.824561605	3.881552363	5.34E-22	1.07E-20	MYB90	NC_003070.9	24763941	24765541	+	1002	protein_coding	myb domain protein 90	Myb_DNA-binding
829606	16.6398073	23.26627477	12	64.09498916	71.1633742	52.97393341	17.30202736	62.74409893	-1.852533305	9.98E-08	7.40E-07	T4L20.130	NC_003075.7	16502532	16504254	+	1723	protein_coding	F-box protein	-
819032	45.02536092	25.12757675	34	1.033790148	5.083098157	5.093647443	34.71764589	3.736845249	3.210624904	1.04E-07	7.65E-07	F4I1.5	NC_003071.7	18289824	18292374	+	1519	protein_coding	NEP-interacting protein (DUF239)	-
820497	32.3008024	21.40497279	24	14.47306207	12.19943558	5.093647443	25.90192506	10.58871503	1.290805218	0.009873985	0.030780121	ABCC6	NC_003074.8	4202811	4208261	-	4693	protein_coding	multidrug resistance-associated protein 8	ABC_tran
830889	55.79229506	46.53254954	43	113.7169163	110.8115398	111.0415143	48.44161487	111.8566568	-1.207200839	1.11E-07	8.22E-07	DOT3	NC_003076.8	3216881	3219436	-	2084	protein_coding	Phototropic-responsive NPH3 family protein	-
839360	19.57624388	27.91952972	18	0	0	0	21.83192453	0	6.85986651	1.16E-07	8.53E-07	AT1G02813	NC_003070.9	620678	621329	+	652	protein_coding	pectinesterase (Protein of unknown function%2C DUF538)	-
828272	45.02536092	67.93752232	53	4.135160591	13.21605521	18.3371308	55.32096108	11.89611553	2.215938693	1.16E-07	8.54E-07	MSRB8	NC_003075.7	11586980	11588373	-	878	protein_coding	methionine sulfoxide reductase B8	-
823773	32.3008024	29.7808317	44	2.067580296	7.11633742	4.074917955	35.3605447	4.41961189	2.995777834	1.22E-07	8.95E-07	AT3G46280	NC_003074.8	17005423	17008528	-	1783	protein_coding	kinase-like protein	-
832611	46.98298531	45.60189855	79	6.202740887	13.21605521	18.3371308	57.19496129	12.58530896	2.180579319	1.22E-07	8.98E-07	SHN3	NC_003076.8	8820458	8822062	+	1070	protein_coding	Integrase-type DNA-binding superfamily protein	AP2
818505	30.34317801	67.00687133	63	10.33790148	15.24929447	6.112376932	53.45001645	10.56652429	2.339123373	1.23E-07	9.05E-07	MLO12	NC_003071.7	16356041	16359943	-	2091	protein_coding	Seven transmembrane MLO family protein	-
5007918	76.34735113	122.8459308	95	34.11507488	36.59830673	39.73045006	98.0644273	36.81461056	1.414699561	1.24E-07	9.08E-07	AT2G32487	NC_003071.7	13791857	13793320	+	1216	protein_coding	hypothetical protein	-
838052	78.30497552	46.53254954	68	22.74338325	16.2659141	13.24348335	64.27917502	17.41759357	1.883388214	1.25E-07	9.16E-07	PCR2	NC_003070.9	5128344	5129731	-	1092	protein_coding	PLANT CADMIUM RESISTANCE 2	-
826571	54.81348287	61.42296539	65	25.84475369	9.149576683	8.149835909	60.41214942	14.38138876	2.073635089	1.32E-07	9.70E-07	TT8	NC_003075.7	6181881	6186523	+	2005	protein_coding	basic helix-loop-helix (bHLH) DNA-binding superfamily protein	HLH
28718276	168.3556974	151.6961115	166	94.07490345	65.06365641	82.51708858	162.0172696	80.55188281	1.008280094	1.33E-07	9.74E-07	RLP18	NC_003071.7	6507402	6509319	+	1918	transcribed_pseudogene	pseudogene of receptor like protein 53~AT2G15040.2	-
840317	23.49149266	49.32450251	40	10.33790148	15.24929447	9.168565398	37.60533172	11.58525378	1.699634584	0.000167262	0.000785979	NAC016	NC_003070.9	12448543	12451287	+	2303	protein_coding	NAC domain containing protein 16	NAM
833982	43.06773654	39.08734161	39	134.3927192	101.6619631	78.44217063	40.38502605	104.8322843	-1.375901715	1.39E-07	1.01E-06	PRE1	NC_003076.8	15957368	15958559	+	856	protein_coding	basic helix-loop-helix (bHLH) DNA-binding family protein	-
820465	104.7329048	117.2620248	118	54.79087783	52.86422084	37.69299108	113.3316432	48.44936325	1.226494487	1.41E-07	1.03E-06	SAUR72	NC_003074.8	4078651	4079627	-	977	protein_coding	SAUR-like auxin-responsive protein family	Auxin_inducible
830081	79.28378772	102.371609	114	2.067580296	17.28253373	7.131106421	98.5517989	8.827073484	3.478850017	1.48E-07	1.08E-06	RL1	NC_003075.7	18271198	18272129	-	834	protein_coding	RAD-like 1	Myb_DNA-binding
816194	24.47030485	40.94864359	29	1.033790148	1.016619631	1.018729489	31.47298281	1.023046423	4.94484233	1.51E-07	1.10E-06	AMS	NC_003071.7	7331721	7334254	+	1893	protein_coding	basic helix-loop-helix (bHLH) DNA-binding superfamily protein	HLH
829744	120.3938999	117.2620248	136	58.92603842	59.98055826	52.97393341	124.5519749	57.29351003	1.119714622	1.57E-07	1.14E-06	FD	NC_003075.7	17004382	17006462	+	1867	protein_coding	Basic-leucine zipper (bZIP) transcription factor family protein	bZIP_1
831179	16.6398073	16.75171783	31	0	0	0	21.46384171	0	6.831863313	1.57E-07	1.14E-06	T22N19.30	NC_003076.8	4289839	4292441	+	2034	protein_coding	Auxin-responsive GH3 family protein	-
843777	166.398073	118.1926758	155	69.2639399	75.22985273	62.14249881	146.5302496	68.87876381	1.087753322	1.62E-07	1.18E-06	F1M20.4	NC_003070.9	27954129	27958114	+	3694	protein_coding	Leucine-rich repeat protein kinase family protein	Pkinase
820103	4.89406097	3.722603963	11	47.5543468	38.631546	32.59934364	6.538888311	39.59507881	-2.608776042	1.63E-07	1.19E-06	AT3G09450	NC_003074.8	2907479	2910206	+	2512	protein_coding	fusaric acid resistance family protein	-
824921	105.711717	101.440958	89	35.14886502	41.68140489	43.80536801	98.71755831	40.21187931	1.295687879	1.64E-07	1.19E-06	AtREM4.1	NC_003074.8	21301397	21303230	-	1423	protein_coding	Remorin family protein	-
2746202	58.72873164	88.41184412	92	18.60822266	36.59830673	17.31840131	79.71352525	24.1749769	1.720533929	1.67E-07	1.21E-06	AT5G48657	NC_003076.8	19733882	19735726	-	1736	protein_coding	defense protein-like protein	-
842988	46.00417312	20.4743218	29	2.067580296	2.033239263	4.074917955	31.82616497	2.725245838	3.543213265	1.76E-07	1.28E-06	PXMT1	NC_003070.9	24873206	24874766	-	1476	protein_coding	S-adenosyl-L-methionine-dependent methyltransferases superfamily protein	-
815657	110.6057779	120.9846288	88	54.79087783	38.631546	34.63680261	106.5301356	42.68640881	1.321526694	1.96E-07	1.41E-06	MGDC	NC_003071.7	4743162	4746813	+	1926	protein_coding	monogalactosyldiacylglycerol synthase type C	-
841840	61.66516822	77.24403223	49	11.37169163	20.33239263	20.37458977	62.63640015	17.35955801	1.851662316	1.98E-07	1.43E-06	F15I1.10	NC_003070.9	20161555	20163750	-	1577	protein_coding	GDSL-like Lipase/Acylhydrolase superfamily protein	Lipase_GDSL
28718878	36.21605118	25.12757675	27	3.101370443	0	3.056188466	29.44787598	2.052519636	3.845814278	2.02E-07	1.45E-06	AT3G05955	NC_003074.8	11586005	11586548	-	544	lncRNA	other RNA	-
818403	56.77110725	66.07622034	53	19.64201281	17.28253373	3.056188466	58.61577586	13.32691167	2.139214278	2.02E-07	1.45E-06	F16M14.17	NC_003071.7	16012535	16014991	-	1575	protein_coding	2-oxoglutarate (2OG) and Fe(II)-dependent oxygenase superfamily protein	2OG-FeII_Oxy
836602	63.62279261	42.80994557	59	15.50685222	16.2659141	11.20602438	55.14424606	14.32626357	1.943350005	2.18E-07	1.56E-06	WRKY51	NC_003076.8	25908247	25909881	+	947	protein_coding	WRKY DNA-binding protein 51	WRKY
819235	90.05072185	90.2731461	98	39.28402562	35.5816871	37.69299108	92.77462265	37.51956793	1.305934183	2.19E-07	1.57E-06	GBF3	NC_003071.7	19000180	19003403	+	1944	protein_coding	G-box binding factor 3	bZIP_1
840072	171.292134	137.7363466	149	81.66942168	60.99717789	81.49835909	152.6761602	74.72165289	1.030695051	2.20E-07	1.57E-06	PUT1	NC_003070.9	11416451	11418464	-	1913	protein_coding	Amino acid permease family protein	-
824220	32.3008024	18.61301981	21	64.09498916	80.31295089	74.36725267	23.97127407	72.92506424	-1.607381227	2.20E-07	1.57E-06	AT3G50560	NC_003074.8	18761006	18764056	-	1281	protein_coding	NAD(P)-binding Rossmann-fold superfamily protein	adh_short
6241480	82.2202243	90.2731461	51	22.74338325	21.34901226	26.48696671	74.49779013	23.52645407	1.664680803	2.25E-07	1.60E-06	AT4G21903	NC_003075.7	11620889	11624459	-	2263	protein_coding	MATE efflux family protein	MatE
822222	391.5248776	319.2132898	324	129.2237685	78.27971162	156.8843413	344.9127225	121.4626071	1.505769545	2.26E-07	1.61E-06	CYP71B23	NC_003074.8	9592727	9595283	-	2189	protein_coding	cytochrome P450%2C family 71%2C subfamily B%2C polypeptide 23	p450
818799	35.23723898	48.39385152	50	86.83837241	112.8447791	125.3037271	44.54369683	108.3289595	-1.282126294	2.35E-07	1.67E-06	T6D20.12	NC_003071.7	17527167	17528937	+	1533	protein_coding	late embryogenesis abundant protein	-
834216	79.28378772	100.510307	61	140.5954601	168.7588588	196.6147913	80.26469824	168.6563701	-1.068449363	2.36E-07	1.67E-06	MJC20.22	NC_003076.8	16831696	16832357	-	575	protein_coding	hypothetical protein	-
837894	88.09309746	86.55054214	73	28.94612414	36.59830673	25.46823722	82.54787987	30.33755603	1.444473412	2.45E-07	1.74E-06	T6J4.22	NC_003070.9	4569448	4571229	-	1590	protein_coding	Regulator of Vps4 activity in the MVB pathway protein	-
843283	21.53386827	21.40497279	16	0	0	0	19.64628035	0	6.70684319	2.68E-07	1.89E-06	CYP704B1	NC_003070.9	26123940	26126057	+	1743	protein_coding	cytochrome P450%2C family 704%2C subfamily B%2C polypeptide 1	p450
817816	2.936436582	2.791952972	3	23.7771734	28.46534968	33.61807313	2.909463185	28.62019874	-3.299452758	3.37E-07	2.35E-06	T26B15.11	NC_003071.7	13819352	13822861	+	1507	protein_coding	Cell differentiation%2C Rcd1-like protein	-
820648	82.2202243	70.7294753	78	25.84475369	21.34901226	34.63680261	76.9832332	27.27685619	1.496257895	3.45E-07	2.41E-06	AT3G14280	NC_003074.8	4761432	4762457	-	819	protein_coding	LL-diaminopimelate aminotransferase	-
827490	136.054895	123.7765818	169	59.95982857	83.36280978	55.01139239	142.9438256	66.11134358	1.110947239	3.46E-07	2.41E-06	KAN3	NC_003075.7	9847933	9850927	-	1399	protein_coding	Homeodomain-like superfamily protein	Myb_DNA-binding
834428	68.51685358	67.93752232	57	156.1023123	123.0109754	125.3037271	64.48479197	134.8056716	-1.062453359	3.58E-07	2.49E-06	MRH10.16	NC_003076.8	17722402	17726543	+	1892	protein_coding	MATE efflux family protein	MatE
816899	133.1184584	136.8056956	128	67.19635961	72.17999383	52.97393341	132.6413847	64.11676228	1.049160937	4.19E-07	2.89E-06	F26B6.33	NC_003071.7	10066117	10067737	+	1360	protein_coding	Cold acclimation protein WCOR413 family	-
818211	1129.549272	1042.32911	1130	519.9964443	432.0633434	499.1774495	1100.626127	483.7457457	1.185930068	2.67E-46	1.32E-44	ABCG34	NC_003071.7	15257418	15263808	+	4708	protein_coding	pleiotropic drug resistance 6	ABC_tran
814985	161.504012	144.2509036	129	63.06119901	86.41266867	61.12376932	144.9183052	70.19921234	1.045572418	4.32E-07	2.98E-06	NUDT6	NC_003071.7	1543320	1545535	+	1384	protein_coding	nudix hydrolase homolog 6	NUDIX
842895	138.0125194	144.2509036	116	57.89224828	65.06365641	69.27360523	132.7544743	64.07650331	1.051502458	4.35E-07	3.00E-06	AT1G65845	NC_003070.9	24493011	24493923	-	777	protein_coding	transmembrane protein	-
836686	22.51268046	26.05822774	34	3.101370443	1.016619631	2.037458977	27.52363607	2.051816351	3.748162192	4.55E-07	3.13E-06	K21L13.11	NC_003076.8	26215991	26218623	-	2633	protein_coding	Concanavalin A-like lectin protein kinase family protein	Pkinase
843192	91.02953404	61.42296539	53	24.81096355	23.38225152	8.149835909	68.48416648	18.78101699	1.867399025	4.67E-07	3.20E-06	F24J5.14	NC_003070.9	25765718	25767240	+	1523	protein_coding	alpha/beta-Hydrolases superfamily protein	Abhydrolase_3
830156	130.1820218	101.440958	114	47.5543468	60.99717789	45.84282699	115.2076599	51.46478389	1.161538106	4.71E-07	3.22E-06	AT4G39955	NC_003075.7	18530318	18532296	+	1450	protein_coding	alpha/beta-Hydrolases superfamily protein	Abhydrolase_1
826925	107.6693413	118.1926758	126	51.68950739	60.99717789	50.93647443	117.2873391	54.54105324	1.104242646	5.38E-07	3.66E-06	F25G13.200	NC_003075.7	7641378	7642707	+	1330	protein_coding	BSD domain-containing protein	-
843912	29.36436582	12.09846288	15	0	0	0	18.8209429	0	6.642976037	5.38E-07	3.67E-06	sks18	NC_003070.9	28454781	28457528	-	1977	protein_coding	SKU5 similar 18	-
842955	17.61861949	15.82106684	8	2.067580296	1.016619631	0	13.81322878	1.028066642	3.755247645	0.000394355	0.001719233	MYB113	NC_003070.9	24753589	24754761	+	943	protein_coding	myb domain protein 113	Myb_DNA-binding
831147	40.13129995	47.46320053	21	7.236531035	5.083098157	4.074917955	36.19816683	5.464849049	2.731507588	5.74E-07	3.90E-06	WRKY75	NC_003076.8	4149738	4151201	-	810	protein_coding	WRKY DNA-binding protein 75	WRKY
840448	42.08892434	52.11645548	47	104.4128049	97.59548462	115.1164322	47.06845994	105.7082406	-1.166054914	5.79E-07	3.93E-06	FANCM	NC_003070.9	13089816	13097286	+	4578	protein_coding	DEAD/DEAH box RNA helicase family protein	Helicase_C
827238	115.4998389	130.2911387	118	49.62192709	67.09689568	53.9926629	121.2636592	56.90382856	1.091618635	6.01E-07	4.07E-06	CASP-like_protein_1D1	NC_003075.7	8908763	8910945	+	1819	protein_coding	Uncharacterized protein family (UPF0497)	-
839275	75.36853894	93.99575006	68	29.97991429	34.56506747	21.39331926	79.12142967	28.64610034	1.467230323	6.33E-07	4.28E-06	SPL8	NC_003070.9	365165	367443	+	2153	protein_coding	squamosa promoter binding protein-like 8	SBP
839180	53.83467067	43.74059656	41	16.54064236	8.132957052	7.131106421	46.19175575	10.60156861	2.125723439	6.48E-07	4.36E-06	T1K7.24	NC_003070.9	9126737	9128568	-	1832	protein_coding	FAD-binding Berberine family protein	FAD_binding_4
832585	57.74991945	74.45207926	58	128.1899783	124.027595	138.5472105	63.40066624	130.2549279	-1.036565728	6.64E-07	4.46E-06	CYP71B13	NC_003076.8	8672316	8674749	+	1915	protein_coding	cytochrome P450%2C family 71%2C subfamily B%2C polypeptide 13	p450
839470	11.74574633	27.91952972	15	0	0	0	18.22175868	0	6.600049503	6.70E-07	4.51E-06	CYP703A2	NC_003070.9	112263	113947	+	1602	protein_coding	cytochrome P450%2C family 703%2C subfamily A%2C polypeptide 2	p450
828705	65.580417	64.21491836	53	128.1899783	130.1273128	118.1726207	60.93177845	125.4966373	-1.04116641	6.98E-07	4.69E-06	CIL	NC_003075.7	13191085	13194124	-	2776	protein_coding	CCT motif family protein	CCT
834623	10.76693413	8.375858917	7	38.25023547	52.86422084	32.59934364	8.71426435	41.23793331	-2.242083007	7.01E-07	4.70E-06	DOG1	NC_003076.8	18589418	18591506	-	1735	protein_coding	delay of germination 1	-
843126	33.2796146	31.64213368	23	1.033790148	6.099717789	2.037458977	29.30724943	3.056988971	3.257841074	7.16E-07	4.79E-06	CCOAMT	NC_003070.9	25487682	25489312	+	1119	protein_coding	caffeoyl-CoA 3-O-methyltransferase	-
831669	38.17367557	45.60189855	36	104.4128049	81.32957052	99.83548989	39.92519137	95.19262178	-1.251272422	7.20E-07	4.82E-06	SAUR20	NC_003076.8	5966183	5966785	-	495	protein_coding	SAUR-like auxin-responsive protein family	Auxin_inducible
839508	45.02536092	40.0179926	45	14.47306207	8.132957052	7.131106421	43.34778451	9.91237518	2.130144858	8.11E-07	5.40E-06	GA2OX6	NC_003070.9	486800	489651	+	1497	protein_coding	gibberellin 2-oxidase 6	2OG-FeII_Oxy
819556	68.51685358	70.7294753	88	19.64201281	38.631546	17.31840131	75.74877629	25.19732004	1.586307324	8.46E-07	5.62E-06	T11I18.12	NC_003074.8	1036194	1039603	-	2501	protein_coding	O-Glycosyl hydrolases family 17 protein	Glyco_hydro_17
821744	2.936436582	4.653254954	5	34.11507488	30.49858894	25.46823722	4.196563845	30.02730035	-2.838289021	8.64E-07	5.73E-06	BBX31	NC_003074.8	7708833	7709933	-	1101	protein_coding	B-box type zinc finger family protein	-
840198	38.17367557	23.26627477	24	3.101370443	2.033239263	4.074917955	28.47998344	3.069842554	3.213418173	9.36E-07	6.18E-06	F9L11.18	NC_003070.9	11964776	11966320	-	1375	protein_coding	O-methyltransferase family protein	-
3770430	18.59743169	28.85018071	22	60.99361872	62.01379752	80.47962961	23.14920413	67.82901528	-1.547933894	9.89E-07	6.51E-06	F11O4.11	NC_003075.7	631136	636899	+	5764	pseudogene	hypothetical protein	RVT_1
818349	17.61861949	21.40497279	39	59.95982857	87.42928831	83.53581807	26.00786409	76.97497832	-1.569883593	1.06E-06	6.94E-06	TBL15	NC_003071.7	15818082	15821311	+	1541	protein_coding	TRICHOME BIREFRINGENCE-LIKE 15	-
825120	23.49149266	39.08734161	26	4.135160591	3.049858894	4.074917955	29.52627809	3.75331248	2.978369406	1.13E-06	7.38E-06	AT3G59510	NC_003074.8	21988389	21989847	-	1459	protein_coding	Leucine-rich repeat (LRR) family protein	-
826005	25.44911704	27.91952972	24	71.3315202	68.11351531	69.27360523	25.78954892	69.57288025	-1.430303269	1.22E-06	7.95E-06	AT4G06534	NC_003075.7	3356535	3358162	+	1628	protein_coding	transmembrane protein	-
835828	77.32616333	87.48119313	105	50.65571724	25.41549079	20.37458977	89.93578549	32.14859927	1.485428667	1.23E-06	8.01E-06	CYP81F2	NC_003076.8	23187840	23189902	+	1768	protein_coding	cytochrome P450%2C family 81%2C subfamily F%2C polypeptide 2	p450
842862	78.30497552	108.8861659	63	24.81096355	30.49858894	36.67426159	83.39704715	30.66127136	1.445136988	1.27E-06	8.27E-06	F5I14.4	NC_003070.9	24357749	24358732	+	756	protein_coding	transmembrane protein	-
836796	70.47447797	124.7072328	112	32.04749458	38.631546	50.93647443	102.3939036	40.538505	1.337045273	1.31E-06	8.48E-06	DAR3	NC_003076.8	26599351	26602034	+	2191	protein_coding	DA1-related protein 3	-
832720	46.98298531	53.97775746	62	15.50685222	10.16619631	21.39331926	54.32024759	15.68878926	1.791515381	1.41E-06	9.07E-06	AT5G26690	NC_003076.8	9310797	9311572	+	614	protein_coding	Heavy metal transport/detoxification superfamily protein	HMA
816544	59.70754384	57.70036143	50	146.798201	119.9611165	94.74184245	55.80263509	120.5003866	-1.109476905	1.54E-06	9.85E-06	F11A3.20	NC_003071.7	8733285	8736597	-	2670	protein_coding	hypothetical protein	-
827377	114.5210267	112.6087699	78	35.14886502	36.59830673	55.01139239	101.7099322	42.25285472	1.268007912	1.56E-06	9.98E-06	TPS03	NC_003075.7	9407611	9411140	+	2539	protein_coding	terpene synthase 03	-
821165	22.51268046	15.82106684	10	0	0	0	16.1112491	0	6.420500308	1.66E-06	1.06E-05	LBD20	NC_003074.8	943557	944834	+	1058	protein_coding	LOB domain-containing protein 20	-
828572	31.32199021	53.97775746	59	113.7169163	98.61210425	117.1538912	48.09991589	109.8276372	-1.190803959	1.67E-06	1.06E-05	F22K18.100	NC_003075.7	12744570	12745352	-	783	protein_coding	hypothetical protein	-
833781	38.17367557	50.2551535	31	77.53426108	104.711822	104.9291373	39.80960969	95.72507349	-1.262452497	1.68E-06	1.07E-05	F16F17.20	NC_003076.8	15165642	15167864	-	1810	protein_coding	S-adenosyl-L-methionine-dependent methyltransferases superfamily protein	-
839666	128.2243974	123.7765818	144	65.12877931	54.8974601	77.42344114	132.0003264	65.81656018	1.003406149	1.68E-06	1.07E-05	STZ	NC_003070.9	9648021	9649323	-	1303	protein_coding	salt tolerance zinc finger	-
828610	53.83467067	49.32450251	69	16.54064236	16.2659141	21.39331926	57.38639106	18.06662524	1.665746885	1.75E-06	1.11E-05	F24A6.14	NC_003075.7	12872379	12876734	+	2673	protein_coding	caldesmon-like protein	-
843244	48.9406097	45.60189855	57	17.57443251	11.18281595	15.28094233	50.51416942	14.67939693	1.782863804	1.99E-06	1.25E-05	AP1	NC_003070.9	25982294	25986349	-	1743	protein_coding	K-box region and MADS-box transcription factor family protein	K-box
28718697	38.17367557	33.50343567	32	93.0411133	91.49576683	68.25487574	34.55903708	84.26391862	-1.285665219	2.06E-06	1.30E-05	SAUR29	NC_003074.8	976715	977474	-	760	protein_coding	SAUR-like auxin-responsive protein family	-
825433	117.4574633	103.30226	98	54.79087783	53.88084047	35.6555321	106.2532411	48.10908347	1.143541667	2.18E-06	1.37E-05	AT3G62590	NC_003074.8	23147918	23150606	-	2442	protein_coding	alpha/beta-Hydrolases superfamily protein	Lipase_3
843543	92.98715843	88.41184412	82	47.5543468	31.51520858	30.56188466	87.79966752	36.54381334	1.265862137	2.25E-06	1.41E-05	AtNPF5.14	NC_003070.9	27132014	27134101	+	1919	protein_coding	Major facilitator superfamily protein	-
831566	19.57624388	34.43408666	27	0	1.016619631	1.018729489	27.00344351	0.678449707	5.309199955	2.44E-06	1.53E-05	UGT78D3	NC_003076.8	5603133	5604893	-	1615	protein_coding	UDP-glucosyl transferase 78D3	UDPGT
820891	47.96179751	26.98887873	50	105.4465951	96.57886499	90.66692449	41.65022541	97.56412819	-1.232324108	2.49E-06	1.55E-05	JAL31	NC_003074.8	5581568	5583258	+	1452	protein_coding	jacalin-related lectin 31	-
819332	28.38555363	25.12757675	27	6.202740887	2.033239263	1.018729489	26.83771013	3.084903213	3.125961993	2.50E-06	1.56E-05	MYB2	NC_003071.7	19375985	19377543	+	1367	protein_coding	myb domain protein 2	Myb_DNA-binding
833807	25.44911704	36.29538864	38	10.33790148	4.066478526	1.018729489	33.24816856	5.141036497	2.697824599	2.60E-06	1.62E-05	MXA21.140	NC_003076.8	15280467	15282769	-	2099	protein_coding	Protein kinase family protein	Pkinase
843003	18.59743169	13.02911387	13	0	0	0	14.87551519	0	6.304391233	2.66E-06	1.66E-05	F4N21.4	NC_003070.9	24936876	24937434	+	559	protein_coding	Bifunctional inhibitor/lipid-transfer protein/seed storage 2S albumin superfamily protein	-
3768875	5.872873164	5.583905944	6	29.97991429	37.61492636	27.50569619	5.818926369	31.70017895	-2.446634003	2.69E-06	1.67E-05	AT3G13403	NC_003074.8	4358537	4358826	-	174	protein_coding	Defensin-like (DEFL) family protein	-
830788	51.87704628	35.36473765	34	12.40548177	10.16619631	3.056188466	40.41392798	8.542622185	2.243515726	2.70E-06	1.68E-05	T5E8.90	NC_003076.8	2882302	2884229	+	1301	protein_coding	Inositol monophosphatase family protein	-
829946	81.2414121	69.7988243	61	19.64201281	35.5816871	20.37458977	70.6800788	25.19942989	1.487244279	2.70E-06	1.68E-05	F20D10.20	NC_003075.7	17821482	17824748	-	2907	protein_coding	hypothetical protein (duplicated DUF1399)	-
841440	36.21605118	43.74059656	39	117.8520768	75.22985273	87.61073603	39.65221591	93.56422187	-1.236901346	2.78E-06	1.72E-05	F14I3.19	NC_003070.9	18583964	18587136	+	2845	protein_coding	NB-ARC domain-containing disease resistance protein	NB-ARC
822546	40.13129995	37.22603963	31	6.202740887	5.083098157	11.20602438	36.11911319	7.497287806	2.268292593	2.97E-06	1.84E-05	AT3G29034	NC_003074.8	11030035	11030906	-	872	protein_coding	transmembrane protein	-
843350	62.64398042	74.45207926	58	19.64201281	25.41549079	25.46823722	65.03201989	23.50858027	1.468538114	2.98E-06	1.84E-05	FH8	NC_003070.9	26412500	26415258	-	2681	protein_coding	formin 8	FH2
831826	50.89823409	42.80994557	57	17.57443251	13.21605521	14.26221284	50.23605989	15.01756685	1.741529124	2.99E-06	1.85E-05	WRKY62	NC_003076.8	350925	352095	-	1085	protein_coding	WRKY DNA-binding protein 62	WRKY
818073	13.70337072	10.2371609	13	43.41918621	50.83098157	39.73045006	12.31351054	44.66020595	-1.861424754	3.00E-06	1.85E-05	AT2G35075	NC_003071.7	14786460	14789104	+	1851	protein_coding	hypothetical protein	-
831440	5.872873164	8.375858917	5	42.38539606	39.64816563	21.39331926	6.416244027	34.47562698	-2.419718712	3.06E-06	1.88E-05	bZIP3	NC_003076.8	5168194	5169365	+	1172	protein_coding	basic leucine-zipper 3	bZIP_1
831436	54.81348287	56.76971043	63	15.50685222	15.24929447	26.48696671	58.19439777	19.0810378	1.607805678	3.18E-06	1.96E-05	1-Sep	NC_003076.8	5151334	5154253	-	1535	protein_coding	K-box region and MADS-box transcription factor family protein	K-box
832146	27.40674143	40.94864359	44	6.202740887	9.149576683	9.168565398	37.45179501	8.173627656	2.195003791	3.39E-06	2.08E-05	PI	NC_003076.8	6828904	6831515	+	1305	protein_coding	K-box region and MADS-box transcription factor family protein	SRF-TF
831559	22.51268046	25.12757675	22	2.067580296	3.049858894	0	23.21341907	1.705813063	3.767524982	3.47E-06	2.12E-05	F2K13.110	NC_003076.8	5573700	5575910	-	1494	protein_coding	Zinc-binding dehydrogenase family protein	ADH_zinc_N
2745829	94.94478282	133.0830917	114	57.89224828	48.79774231	57.04885137	114.0092915	54.57961398	1.063993493	3.51E-06	2.14E-05	AT1G54217	NC_003070.9	20243883	20245555	-	1325	protein_coding	Ribosomal protein L18ae family	-
819400	34.25842679	46.53254954	27	8.270321182	6.099717789	8.149835909	35.93032544	7.50662496	2.261726373	3.73E-06	2.26E-05	T9J23.13	NC_003071.7	19605030	19605704	+	675	protein_coding	Glutaredoxin family protein	-
821151	31.32199021	53.04710647	37	12.40548177	5.083098157	10.18729489	40.45636556	9.225291606	2.136131022	3.83E-06	2.32E-05	2-Sep	NC_003074.8	464279	467151	-	1523	protein_coding	K-box region and MADS-box transcription factor family protein	K-box
838122	212.4022461	212.1884259	229	110.6155458	107.7616809	97.79803091	217.8635573	105.3917526	1.047487304	5.73E-11	5.78E-10	ABCG40	NC_003070.9	5331858	5338326	-	4641	protein_coding	pleiotropic drug resistance 12	ABC_tran
829152	4.89406097	11.16781189	6	43.41918621	37.61492636	26.48696671	7.35395762	35.84035976	-2.276308983	4.01E-06	2.43E-05	XTH19	NC_003075.7	14828712	14830224	-	1335	protein_coding	xyloglucan endotransglucosylase/hydrolase 19	-
842150	29.36436582	25.12757675	23	2.067580296	6.099717789	0	25.83064752	2.722432695	3.244117947	4.04E-06	2.44E-05	CYP96A15	NC_003070.9	21383812	21385709	-	1898	protein_coding	cytochrome P450%2C family 96%2C subfamily A%2C polypeptide 15	p450
834895	42.08892434	24.19692576	28	2.067580296	5.083098157	8.149835909	31.4286167	5.100171454	2.619914737	4.18E-06	2.52E-05	ATGLR1.2	NC_003076.8	19616066	19619508	+	3134	protein_coding	Glutamate receptor family protein	Lig_chan
831965	39.15248776	53.97775746	40	8.270321182	14.23267484	13.24348335	44.37674841	11.91549313	1.897159348	4.28E-06	2.58E-05	T28N17.6	NC_003076.8	6127773	6129285	+	1489	protein_coding	Curculin-like (mannose-binding) lectin family protein	B_lectin
829809	119.4150877	134.9443937	103	65.12877931	57.94731899	55.01139239	119.1198271	59.3624969	1.006348824	4.36E-06	2.62E-05	RL3	NC_003075.7	17254290	17255762	+	816	protein_coding	RAD-like 3	-
832695	39.15248776	40.94864359	39	64.09498916	108.7783006	109.0040553	39.70037712	93.95911501	-1.243061365	4.52E-06	2.72E-05	T19G15.110	NC_003076.8	9200271	9202461	+	1585	protein_coding	TRAF-like family protein	MATH
838605	17.61861949	12.09846288	12	0	0	0	13.90569412	0	6.207122913	4.54E-06	2.73E-05	T20H2.7	NC_003070.9	6987272	6990362	-	2404	protein_coding	Subtilisin-like serine endopeptidase family protein	Peptidase_S8
831317	34.25842679	38.15669062	24	78.56805123	80.31295089	75.38598216	32.13837247	78.08899476	-1.2774974	4.79E-06	2.86E-05	T15N1.140	NC_003076.8	4724407	4726675	+	1863	protein_coding	Pectin lyase-like superfamily protein	-
824931	7.830497552	19.54367081	15	0	0	0	14.12472279	0	6.231571622	4.87E-06	2.91E-05	AT3G57620	NC_003074.8	21337533	21339301	+	1769	protein_coding	glyoxal oxidase-related protein	-
830905	111.5845901	111.6781189	103	64.09498916	42.69802452	49.91774495	108.7542363	52.23691954	1.059043413	4.89E-06	2.92E-05	F12B17.240	NC_003076.8	3271767	3273429	+	1549	protein_coding	ENTH/ANTH/VHS superfamily protein	-
824040	0	0.930650991	2	20.67580296	22.36563189	20.37458977	0.976883664	21.13867487	-4.445702775	5.90E-06	3.48E-05	AT3G48790	NC_003074.8	18093267	18095329	+	1280	protein_coding	Pyridoxal phosphate (PLP)-dependent transferases superfamily protein	Aminotran_1_2
824303	88.09309746	66.07622034	68	23.7771734	28.46534968	35.6555321	74.05643927	29.29935173	1.336699243	5.92E-06	3.49E-05	AT3G51400	NC_003074.8	19077850	19078955	-	1106	protein_coding	hypothetical protein (DUF241)	-
814943	54.81348287	34.43408666	32	11.37169163	12.19943558	4.074917955	40.41585651	9.215348386	2.133248701	5.98E-06	3.52E-05	F3L12.10	NC_003071.7	1353755	1355883	-	1716	protein_coding	MATE efflux family protein	MatE
816283	25.44911704	26.05822774	22	1.033790148	6.099717789	0	24.50244826	2.377835979	3.361698976	6.17E-06	3.63E-05	T17A5.16	NC_003071.7	7706896	7707954	-	1059	protein_coding	Cysteine/Histidine-rich C1 domain family protein	-
827247	27.40674143	26.05822774	24	88.90595271	66.08027605	51.95520392	25.82165639	68.98047756	-1.416656581	6.45E-06	3.79E-05	DL3890W	NC_003075.7	8937358	8938124	+	767	protein_coding	Thioredoxin superfamily protein	-
827972	43.06773654	49.32450251	45	11.37169163	10.16619631	18.3371308	45.79741302	13.29167291	1.78482069	6.49E-06	3.81E-05	Tic20-IV	NC_003075.7	1464467	1466174	+	1271	protein_coding	translocon at the inner envelope membrane of chloroplasts 20-IV	-
843406	89.07190966	89.34249511	74	38.25023547	34.56506747	38.71172057	84.13813492	37.1756745	1.17929506	6.64E-06	3.89E-05	HWI1	NC_003070.9	26651840	26653643	+	1421	protein_coding	Receptor-like protein kinase-related family protein	-
839026	80.26259991	73.52142827	74	35.14886502	32.53182821	28.52442568	75.92800939	32.06837297	1.243667986	6.85E-06	4.00E-05	F3I6.6	NC_003070.9	8535999	8537780	-	1782	protein_coding	Matrixin family protein	PG_binding_1
829671	81.2414121	78.17468322	66	35.14886502	25.41549079	32.59934364	75.13869844	31.05456648	1.275884995	7.22E-06	4.20E-05	LHT7	NC_003075.7	16737835	16740601	-	2424	protein_coding	LYS/HIS transporter 7	Aa_trans
836628	53.83467067	68.86817331	53	18.60822266	19.315773	24.44950773	58.56761466	20.7911678	1.495143522	7.33E-06	4.26E-05	Increased_Resistance_to_Myzus_persicae_1	NC_003076.8	25977495	25978439	-	800	protein_coding	senescence-associated family protein (DUF581)	-
827246	16.6398073	22.33562378	20	58.92603842	58.96393862	49.91774495	19.65847703	55.93590733	-1.506946035	7.39E-06	4.29E-05	DL3885W	NC_003075.7	8934296	8934961	+	666	protein_coding	Thioredoxin superfamily protein	-
840410	31.32199021	36.29538864	33	7.236531035	8.132957052	7.131106421	33.53912628	7.500198169	2.161181656	7.63E-06	4.43E-05	T32G9.25	NC_003070.9	12896582	12897675	-	1094	protein_coding	hypothetical protein	-
840977	86.13547307	80.96663619	71	38.25023547	29.48196931	34.63680261	79.36736976	34.12300247	1.218709567	7.71E-06	4.47E-05	FTM1	NC_003070.9	16577521	16579722	+	1490	protein_coding	Plant stearoyl-acyl-carrier-protein desaturase family protein	-
28719291	91.02953404	71.66012629	74	40.31781576	24.39887116	33.61807313	78.89655344	32.77825335	1.267695452	8.33E-06	4.81E-05	AT3G19660	NC_003074.8	6825433	6826585	-	1153	protein_coding	hypothetical protein	-
6240548	17.61861949	24.19692576	26	2.067580296	0	4.074917955	22.60518175	2.047499417	3.465545174	8.56E-06	4.93E-05	AT4G11911	NC_003075.7	7158086	7159561	+	1046	protein_coding	STAY-GREEN-like protein	-
826148	66.55922919	76.31338124	81	25.84475369	38.631546	27.50569619	74.62420348	30.66066529	1.282514047	8.68E-06	4.99E-05	RAP2.9	NC_003075.7	4073717	4074735	-	1019	protein_coding	related to AP2 9	AP2
835241	56.77110725	39.08734161	58	132.3251389	100.6453435	92.70438347	51.28614962	108.5582886	-1.084247985	9.15E-06	5.25E-05	K10D11.2	NC_003076.8	20993424	20995644	+	1960	protein_coding	hypothetical protein (DUF668)	-
842479	23.49149266	10.2371609	14	62.02740887	50.83098157	41.76790904	15.90955118	51.54209983	-1.69909802	9.45E-06	5.42E-05	BGLU46	NC_003070.9	22835078	22838635	+	2407	protein_coding	beta glucosidase 46	Glyco_hydro_1
823555	39.15248776	53.04710647	51	12.40548177	10.16619631	20.37458977	47.73319808	14.31542262	1.737547512	9.75E-06	5.58E-05	NIT2	NC_003074.8	15983199	15985535	+	1535	protein_coding	nitrilase 2	CN_hydrolase
817039	97.8812194	103.30226	121	43.41918621	48.79774231	64.17995779	107.3944931	52.13229543	1.041608787	1.01E-05	5.78E-05	WRKY60	NC_003071.7	10629662	10631413	+	1582	protein_coding	WRKY DNA-binding protein 60	WRKY
843220	9.78812194	16.75171783	11	0	0	0	12.51327992	0	6.057054686	1.05E-05	5.98E-05	AT1G68875	NC_003070.9	25892086	25892811	+	726	protein_coding	hypothetical protein	-
843038	32.3008024	37.22603963	36	69.2639399	80.31295089	90.66692449	35.17561401	80.08127176	-1.186621455	1.06E-05	6.04E-05	F5A8.9	NC_003070.9	25129647	25132283	+	2105	protein_coding	zinc finger (C3HC4-type RING finger) family protein / BRCT domain-containing protein	zf-C3HC4
829645	41.11011215	67.00687133	45	14.47306207	20.33239263	13.24348335	51.03899449	16.01631268	1.673608128	1.08E-05	6.16E-05	F11I11.170	NC_003075.7	16637322	16638962	+	1641	protein_coding	PLC-like phosphodiesterases superfamily protein	-
839952	55.79229506	37.22603963	60	15.50685222	20.33239263	12.22475386	51.00611156	16.0213329	1.668470514	1.09E-05	6.16E-05	T5I8.17	NC_003070.9	10897925	10899975	+	2051	protein_coding	FAD-binding Berberine family protein	FAD_binding_4
820307	73.41091455	78.17468322	91	36.18265517	40.66478526	29.54315517	80.86186592	35.46353187	1.188554609	1.16E-05	6.56E-05	UGT76B1	NC_003074.8	3556554	3558361	+	1730	protein_coding	UDP-Glycosyltransferase superfamily protein	UDPGT
830833	37.19486337	46.53254954	46	97.17627389	90.4791472	86.59200654	43.24247097	91.41580921	-1.079322393	1.17E-05	6.62E-05	BXL3	NC_003076.8	3014894	3018342	-	2863	protein_coding	beta-xylosidase 3	Glyco_hydro_3_C
829545	99.83884379	75.38273025	84	35.14886502	40.66478526	41.76790904	86.40719135	39.19385311	1.139415202	1.22E-05	6.88E-05	AT4G33985	NC_003075.7	16288112	16288971	-	768	protein_coding	membrane insertase%2C putative (DUF1685)	-
824124	26.42792924	26.05822774	23	0	5.083098157	5.093647443	25.16205233	3.392248534	2.886219065	1.25E-05	7.02E-05	DIN11	NC_003074.8	18393747	18397050	+	1538	protein_coding	2-oxoglutarate (2OG) and Fe(II)-dependent oxygenase superfamily protein	2OG-FeII_Oxy
832660	22.51268046	26.98887873	28	2.067580296	5.083098157	5.093647443	25.83385306	4.081441965	2.65966796	1.27E-05	7.15E-05	RLP52	NC_003076.8	9038860	9041377	+	2436	protein_coding	receptor like protein 52	LRRNT_2
843480	7.830497552	8.375858917	22	0	0	0	12.73545216	0	6.077872801	1.30E-05	7.27E-05	RLP11	NC_003070.9	26906401	26908975	+	2575	protein_coding	receptor like protein 11	LRRNT_2
832651	61.66516822	86.55054214	84	36.18265517	37.61492636	15.28094233	77.40523679	29.69284129	1.383239056	1.31E-05	7.36E-05	F18A17.70	NC_003076.8	8997100	9000345	-	2346	protein_coding	Exostosin family protein	-
3766721	6.851685358	6.514556935	9	32.04749458	36.59830673	28.52442568	7.455414098	32.39007567	-2.122320486	1.32E-05	7.37E-05	AT1G13609	NC_003070.9	4662698	4663253	+	501	protein_coding	Defensin-like (DEFL) family protein	-
828149	67.53804139	70.7294753	61	20.67580296	30.49858894	28.52442568	66.42250556	26.56627253	1.321880763	1.33E-05	7.44E-05	NTM1	NC_003075.7	670483	672789	-	1770	protein_coding	NAC with transmembrane motif1	NAM
842898	19.57624388	26.05822774	24	76.50047094	57.94731899	50.93647443	23.21149054	61.79475479	-1.410952723	1.37E-05	7.67E-05	F12P19.3	NC_003070.9	24503315	24504390	+	1076	protein_coding	Disease resistance-responsive (dirigent-like protein) family protein	-
28719589	1.957624388	4.653254954	2	24.81096355	31.51520858	14.26221284	2.870293114	23.52946165	-3.022885448	1.40E-05	7.79E-05	AT4G04845	NC_003075.7	2185842	2186990	+	1149	misc_RNA	novel transcribed region%3B detected in root%2C carpel%2C receptacle%2C leaf%2C dark-grown seedling%2C light-grown seedling%2C aerial~AT4G04845.1	-
820049	94.94478282	82.82793817	103	34.11507488	29.48196931	59.08631034	93.590907	40.89445151	1.193261949	1.41E-05	7.84E-05	ATERDJ3A	NC_003074.8	2737297	2740549	+	2148	protein_coding	DNAJ heat shock N-terminal domain-containing protein	DnaJ
835852	51.87704628	53.04710647	51	18.60822266	22.36563189	12.22475386	51.97471758	17.73286947	1.551606911	1.41E-05	7.85E-05	MUA2.5	NC_003076.8	23279139	23281271	-	2133	protein_coding	P-loop containing nucleoside triphosphate hydrolases superfamily protein	AAA
841571	147.8006413	131.2217897	144	72.36531035	53.88084047	79.46090012	141.007477	68.56901698	1.03991225	4.27E-07	2.94E-06	ABCG13	NC_003070.9	19076838	19081451	-	2447	protein_coding	ABC-2 type transporter family protein	ABC_tran
834664	49.9194219	40.94864359	71	131.2913488	93.52900609	112.0602438	53.95602183	112.2935329	-1.060529355	1.54E-05	8.53E-05	MDE13.4	NC_003076.8	18738697	18742126	+	1681	protein_coding	transmembrane protein (DUF616)	-
837257	24.47030485	20.4743218	32	66.16256946	82.34619015	50.93647443	25.64820888	66.48174468	-1.377491024	1.64E-05	9.06E-05	F22G5.20	NC_003070.9	2287926	2289336	-	975	protein_coding	NAD(P)-binding Rossmann-fold superfamily protein	-
818728	41.11011215	49.32450251	59	123.0210276	107.7616809	81.49835909	49.81153822	104.0936892	-1.063872306	1.67E-05	9.21E-05	SSL2	NC_003071.7	17210428	17213179	-	1577	protein_coding	strictosidine synthase-like 2	Str_synth
842884	25.44911704	45.60189855	33	11.37169163	4.066478526	8.149835909	34.68367186	7.862668687	2.144946188	1.84E-05	0.000100631	YSL7	NC_003070.9	24442388	24446291	+	2487	protein_coding	YELLOW STRIPE like 7	OPT
830646	13.70337072	24.19692576	16	0	0	1.018729489	17.96676549	0.339576496	5.617180522	1.95E-05	0.000106403	GRP17	NC_003076.8	2382381	2384525	-	1959	protein_coding	glycine rich protein 17	-
831066	71.45329016	53.97775746	65	19.64201281	24.39887116	30.56188466	63.47701588	24.86758954	1.350266676	1.99E-05	0.000108825	F14F18.100	NC_003076.8	3844940	3845711	-	772	protein_coding	Thioredoxin superfamily protein	-
832691	92.98715843	78.17468322	83	23.7771734	39.64816563	47.88028597	84.72061388	37.101875	1.189711594	2.03E-05	0.000110626	AtGGCT2%3B1	NC_003076.8	9162969	9164884	-	1220	protein_coding	ChaC-like family protein	ChaC
843787	40.13129995	33.50343567	50	83.73700197	81.32957052	99.83548989	41.21157854	88.30068746	-1.102380887	2.04E-05	0.000111385	F1M20.14	NC_003070.9	27987890	27989865	-	1461	protein_coding	GDSL-like Lipase/Acylhydrolase superfamily protein	Lipase_GDSL
819933	17.61861949	10.2371609	7	0	0	0	11.61859346	0	5.948452457	2.12E-05	0.000115116	AT3G07450	NC_003074.8	2383442	2383937	-	496	protein_coding	Bifunctional inhibitor/lipid-transfer protein/seed storage 2S albumin superfamily protein	-
819923	8.809309746	18.61301981	19	42.38539606	46.76450305	53.9926629	15.47410985	47.71418734	-1.623486677	2.40E-05	0.000129417	AT3G07350	NC_003074.8	2347186	2348791	+	1324	protein_coding	sulfate/thiosulfate import ATP-binding protein%2C putative (DUF506)	-
816424	11.74574633	9.306509907	12	0	0	0	11.01741875	0	5.87063828	2.51E-05	0.000135329	SHT	NC_003071.7	8260038	8261985	-	1530	protein_coding	spermidine hydroxycinnamoyl transferase	-
830648	28.38555363	16.75171783	13	1.033790148	2.033239263	0	19.37909049	1.022343137	4.243824605	2.57E-05	0.000138397	GRP19	NC_003076.8	2388225	2389249	-	735	protein_coding	glycine-rich protein 19	-
814990	40.13129995	27.91952972	27	5.168950739	10.16619631	6.112376932	31.68360989	7.149174662	2.14618656	2.57E-05	0.000138453	AT2G04495	NC_003071.7	1564056	1565137	+	1082	protein_coding	transmembrane protein	-
823352	13.70337072	9.306509907	10	0	0	0	11.00329354	0	5.869171948	2.60E-05	0.000139897	ATA1	NC_003074.8	15018695	15019685	-	888	protein_coding	TAPETUM 1	-
829891	107.6693413	109.8168169	90	69.2639399	27.44873005	39.73045006	102.4953861	45.48104	1.17425582	2.64E-05	0.00014177	CYP81D8	NC_003075.7	17569740	17571743	-	1790	protein_coding	cytochrome P450%2C family 81%2C subfamily D%2C polypeptide 8	p450
824582	44.04654873	58.63101242	43	7.236531035	17.28253373	21.39331926	48.55918705	15.30412801	1.665313435	2.91E-05	0.000155292	AT3G54150	NC_003074.8	20050564	20052931	-	1486	protein_coding	S-adenosyl-L-methionine-dependent methyltransferases superfamily protein	Methyltransf_11
828470	46.98298531	48.39385152	43	10.33790148	18.29915337	17.31840131	46.12561228	15.31848538	1.589476861	2.99E-05	0.0001593	CHX17	NC_003075.7	12342376	12346051	-	2817	protein_coding	cation/H+ exchanger 17	Na_H_Exchanger
816040	75.36853894	92.13444808	98	38.25023547	51.8476012	34.63680261	88.50099567	41.5782131	1.089477403	3.12E-05	0.00016568	UGT73B5	NC_003071.7	6758430	6763501	+	2355	protein_coding	UDP-glucosyl transferase 73B5	UDPGT
821680	28.38555363	46.53254954	55	100.2776443	74.2132331	111.0415143	43.30603439	95.1774639	-1.136291846	3.15E-05	0.00016717	GLTP3	NC_003074.8	7463834	7465975	-	1613	protein_coding	Glycolipid transfer protein (GLTP) family protein	-
834285	36.21605118	35.36473765	46	80.63563153	80.31295089	86.59200654	39.19359628	82.51352965	-1.075939204	3.32E-05	0.00017538	MJB21.14	NC_003076.8	17148808	17150451	+	1538	protein_coding	Leucine carboxyl methyltransferase	-
830013	54.81348287	29.7808317	37	8.270321182	16.2659141	9.168565398	40.53143819	11.23493356	1.848666231	3.37E-05	0.000177762	F20M13.120	NC_003075.7	18029196	18031333	+	1793	protein_coding	phospholipase-like protein (PEARLI 4) family protein	-
824119	34.25842679	36.29538864	26	10.33790148	8.132957052	5.093647443	32.18460514	7.854835324	2.037211585	3.55E-05	0.000186503	LSU3	NC_003074.8	18372404	18373147	-	744	protein_coding	response to low sulfur 3	-
842923	82.2202243	81.89728718	80	40.31781576	35.5816871	40.74917955	81.37250383	38.88289414	1.065666401	3.66E-05	0.000191986	F15E12.17	NC_003070.9	24602033	24604763	+	1668	protein_coding	Disease resistance protein (TIR-NBS class)	TIR
831697	41.11011215	20.4743218	28	59.95982857	76.24647236	78.44217063	29.86147798	71.54949052	-1.263900542	3.76E-05	0.000197071	LAC10	NC_003076.8	72292	74769	+	1934	protein_coding	laccase 10	-
828919	0	0	0	8.270321182	8.132957052	14.26221284	0	10.22183036	-5.841352349	3.78E-05	0.000197764	UMAMIT33	NC_003075.7	13940307	13942436	+	1889	protein_coding	nodulin MtN21 /EamA-like transporter family protein	DUF6
833748	43.06773654	31.64213368	32	68.23014975	92.51238646	74.36725267	35.56995674	78.36992963	-1.14065395	3.79E-05	0.000198377	AT5G37700	NC_003076.8	14973353	14976229	-	1442	protein_coding	SGNH hydrolase-type esterase superfamily protein	Lipase_GDSL
816209	327.902085	389.0121141	333	102.3452246	106.7450613	135.491022	349.9713997	114.860436	1.607708692	4.91E-27	1.24E-25	NAC036	NC_003071.7	7406911	7408393	+	1316	protein_coding	NAC domain containing protein 36	NAM
28718433	45.02536092	26.98887873	39	4.135160591	14.23267484	10.18729489	37.00474655	9.518376773	1.955052653	4.01E-05	0.000209239	AT3G00850	NC_003074.8	18018039	18020984	-	1077	misc_RNA	novel transcribed region~AT3G00850.1	-
827771	9.78812194	2.791952972	10	36.18265517	30.49858894	28.52442568	7.526691637	31.73522327	-2.086097223	4.06E-05	0.000211273	CYP71A27	NC_003075.7	10931335	10934237	-	1874	protein_coding	cytochrome P450%2C family 71%2C subfamily A%2C polypeptide 27	p450
842920	36.21605118	33.50343567	26	12.40548177	5.083098157	5.093647443	31.90649561	7.527409125	2.08712337	4.08E-05	0.000212089	F15E12.9	NC_003070.9	24593915	24595544	-	1630	protein_coding	hypothetical protein (DUF577)	-
842399	13.70337072	16.75171783	3	0	0	0	11.15169618	0	5.892237452	4.18E-05	0.000217036	LCR66	NC_003070.9	22491692	22492542	-	631	protein_coding	low-molecular-weight cysteine-rich 66	-
823624	12.72455852	13.95976486	12	34.11507488	37.61492636	50.93647443	12.89477446	40.88882522	-1.66379765	4.42E-05	0.000228477	CHX4	NC_003074.8	16388724	16391582	+	2676	protein_coding	cation/H+ exchanger 4	Na_H_Exchanger
825781	25.44911704	20.4743218	20	2.067580296	6.099717789	1.018729489	21.97447961	3.062009191	2.840911171	4.50E-05	0.000232367	CRK38	NC_003075.7	2242072	2244930	+	2271	protein_coding	cysteine-rich RLK (RECEPTOR-like protein kinase) 38	Pkinase
821153	34.25842679	27.91952972	39	77.53426108	62.01379752	84.55454756	33.7259855	74.70086872	-1.149708058	4.68E-05	0.000241152	F13E7.2	NC_003074.8	682054	684083	+	1942	protein_coding	F-box/RNI-like superfamily protein	-
3769606	17.61861949	35.36473765	30	5.168950739	3.049858894	8.149835909	27.66111905	5.456215181	2.343173096	4.82E-05	0.00024818	AT3G43828	NC_003074.8	15677383	15678009	-	627	pseudogene	hypothetical protein	-
5007696	22.51268046	28.85018071	48	68.23014975	88.44590794	74.36725267	33.12095373	77.01443679	-1.220727405	4.83E-05	0.000248492	AT1G15175	NC_003070.9	5222729	5224143	-	1335	lncRNA	other RNA	-
830991	28.38555363	26.98887873	20	6.202740887	3.049858894	5.093647443	25.12481079	4.782082408	2.395881465	4.84E-05	0.000248937	GLR2.5	NC_003076.8	3571020	3574817	-	3504	protein_coding	glutamate receptor 2.5	ANF_receptor
818354	58.72873164	61.42296539	60	23.7771734	17.28253373	31.58061415	60.05056568	24.21344043	1.310590543	4.92E-05	0.000252876	ChlAKR	NC_003071.7	15834766	15837001	+	1485	protein_coding	NAD(P)-linked oxidoreductase superfamily protein	Aldo_ket_red
835970	107.6693413	95.85705205	72	39.28402562	49.81436194	44.8240975	91.84213113	44.64082835	1.041224039	4.96E-05	0.000254355	MZN1.2	NC_003076.8	23672695	23673287	-	593	protein_coding	transmembrane protein	-
822344	22.51268046	14.89041585	7	45.4867665	49.81436194	42.78663852	14.8010321	46.02925566	-1.634261123	4.98E-05	0.000255365	AT3G27250	NC_003074.8	10061009	10062870	+	1862	protein_coding	hypothetical protein	-
835125	9.78812194	56.76971043	109	3.101370443	4.066478526	2.037458977	58.51927746	3.068435982	4.2529873	5.03E-05	0.000257803	MFB16.4	NC_003076.8	20580113	20582178	+	1804	protein_coding	hypothetical protein	-
838508	16.6398073	17.68236882	27	1.033790148	5.083098157	1.018729489	20.44072537	2.378539265	3.098354685	5.08E-05	0.00025983	FMO1	NC_003070.9	6650476	6653195	-	1915	protein_coding	flavin-dependent monooxygenase 1	FMO-like
821582	26.42792924	28.85018071	45	69.2639399	79.29633125	75.38598216	33.42603665	74.64875111	-1.162286151	5.14E-05	0.000262795	AT3G20370	NC_003074.8	7105371	7107389	+	1654	protein_coding	TRAF-like family protein	MATH
842457	72.43210236	65.14556935	59	34.11507488	25.41549079	25.46823722	65.52589057	28.33293429	1.210565293	5.56E-05	0.000282114	T25B24.4	NC_003070.9	22733359	22736858	+	3088	protein_coding	S-locus lectin protein kinase family protein	Pkinase_Tyr
7922349	8.809309746	10.2371609	5	25.84475369	38.631546	30.56188466	8.015490215	31.67939478	-1.977205008	5.59E-05	0.000283379	AT3G13404	NC_003074.8	4358179	4359007	-	451	protein_coding	hypothetical protein	-
820680	9.78812194	0	6	41.35160591	27.44873005	19.35586028	5.262707313	29.38539875	-2.494366665	5.63E-05	0.000285086	AT3G14540	NC_003074.8	4881320	4884012	-	2270	protein_coding	Terpenoid cyclases/Protein prenyltransferases superfamily protein	-
841016	16.6398073	15.82106684	19	0	2.033239263	1.018729489	17.15362471	1.017322917	4.06836927	5.66E-05	0.000286742	T7O23.17	NC_003070.9	16787508	16789436	-	1336	protein_coding	Eukaryotic aspartyl protease family protein	-
820429	92.00834624	94.92640105	77	45.4867665	25.41549079	51.95520392	87.9782491	40.95248707	1.104405026	6.05E-05	0.000305737	HCHIB	NC_003074.8	3962136	3963984	-	1373	protein_coding	basic chitinase	-
820106	55.79229506	72.59077728	78	37.21644532	20.33239263	30.56188466	68.79435745	29.37024087	1.22888972	6.63E-05	0.000333205	AT3G09490	NC_003074.8	2915550	2916870	+	1321	protein_coding	Tetratricopeptide repeat (TPR)-like superfamily protein	-
822480	76.34735113	63.28426737	82	32.04749458	39.64816563	30.56188466	73.87720617	34.08584829	1.114432198	6.99E-05	0.000350056	AT3G28500	NC_003074.8	10682029	10682979	+	951	protein_coding	60S acidic ribosomal protein family	-
827767	27.40674143	27.91952972	64	7.236531035	17.28253373	4.074917955	39.77542372	9.531327575	2.057801289	7.00E-05	0.000350314	T14P8.17	NC_003075.7	1041086	1041802	+	717	protein_coding	transmembrane protein%2C putative (Protein of unknown function%2C DUF538)	-
830806	24.47030485	21.40497279	20	5.168950739	3.049858894	3.056188466	21.95842588	3.7583327	2.548561095	7.39E-05	0.000368312	DIC3	NC_003076.8	2949132	2950695	-	1305	protein_coding	dicarboxylate carrier 3	Mito_carr
814939	13.70337072	16.75171783	29	4.135160591	1.016619631	2.037458977	19.81836285	2.396413067	3.050078615	7.49E-05	0.000373278	F3L12.12	NC_003071.7	1337180	1339468	-	1835	protein_coding	MATE efflux family protein	MatE
835391	35.23723898	31.64213368	39	11.37169163	11.18281595	9.168565398	35.29312422	10.57435766	1.738136827	7.57E-05	0.000377065	MFH8.3	NC_003076.8	21528950	21533159	+	1372	protein_coding	RING/U-box superfamily protein	-
820921	20.55505607	28.85018071	16	59.95982857	63.03041715	44.8240975	21.8017456	55.93811441	-1.354493816	7.67E-05	0.000381985	SWEET16	NC_003074.8	5684317	5686544	-	1554	protein_coding	Nodulin MtN3 family protein	-
828281	29.36436582	14.89041585	14	4.135160591	0	2.037458977	19.41826056	2.057539856	3.243619867	7.75E-05	0.000385476	F1N20.1	NC_003075.7	11635877	11636720	-	844	protein_coding	hypothetical protein	-
826317	0.978812194	0.930650991	2	20.67580296	16.2659141	12.22475386	1.303154395	16.38882364	-3.661922448	7.76E-05	0.000385916	ACS11	NC_003075.7	4886962	4889224	+	1818	protein_coding	1-aminocyclopropane-1-carboxylate synthase 11	Aminotran_1_2
818199	39.15248776	46.53254954	49	14.47306207	14.23267484	19.35586028	44.89501243	16.0205324	1.486318298	7.95E-05	0.00039505	ABI5	NC_003071.7	15204659	15207636	-	2109	protein_coding	Basic-leucine zipper (bZIP) transcription factor family protein	bZIP_1
817870	17.61861949	13.02911387	30	3.101370443	4.066478526	0	20.21591112	2.38928299	3.079173329	8.10E-05	0.000401556	RLP28	NC_003071.7	14031998	14034433	+	2436	protein_coding	receptor like protein 28	-
830414	66.55922919	53.04710647	51	20.67580296	16.2659141	30.56188466	56.86877855	22.50120057	1.337361373	8.23E-05	0.000407417	K18I23.12	NC_003076.8	1574862	1576731	-	1504	protein_coding	FAD/NAD(P)-binding oxidoreductase family protein	FAD_binding_3
2745983	15.6609951	20.4743218	18	3.101370443	1.016619631	2.037458977	18.04510563	2.051816351	3.140386624	8.33E-05	0.000412317	AT5G10625	NC_003076.8	3358787	3359817	+	1031	protein_coding	flowering-promoting factor-like protein	-
819425	15.6609951	13.02911387	14	39.28402562	49.81436194	35.6555321	14.23003632	41.58463989	-1.548232464	8.48E-05	0.000419027	F11L15.3	NC_003071.7	19682456	19686056	-	3438	protein_coding	Bifunctional inhibitor/lipid-transfer protein/seed storage 2S albumin superfamily protein	-
842108	32.3008024	41.87929458	51	18.60822266	13.21605521	8.149835909	41.726699	13.32470459	1.647753873	8.57E-05	0.000423215	RGXT3	NC_003070.9	21185592	21188369	-	1792	protein_coding	RhamnoGalacturonan specific Xylosyltransferase 1	-
836103	28.38555363	43.74059656	35	7.236531035	15.24929447	8.149835909	35.70871673	10.21188714	1.80598974	8.70E-05	0.000429275	RHL41	NC_003076.8	24102814	24103794	+	981	protein_coding	C2H2-type zinc finger family protein	-
838483	73.41091455	75.38273025	53	31.01370443	29.48196931	29.54315517	67.26454827	30.01294297	1.165746026	8.75E-05	0.000431474	F14D16.17	NC_003070.9	6568002	6568705	+	704	protein_coding	CDP-diacylglycerol-glycerol-3-phosphate 3-phosphatidyltransferase	-
821194	36.21605118	19.54367081	43	58.92603842	97.59548462	73.34852318	32.91990733	76.62334874	-1.22410185	9.41E-05	0.000461181	GASA5	NC_003074.8	637921	639242	-	927	protein_coding	GAST1 protein homolog 5	-
816955	15.6609951	17.68236882	20	1.033790148	2.033239263	3.056188466	17.78112131	2.041072626	3.120079676	9.68E-05	0.00047351	TPS10	NC_003071.7	10294286	10297597	+	2016	protein_coding	terpene synthase 10	-
818059	59.70754384	53.97775746	65	23.7771734	31.51520858	20.37458977	59.5617671	25.22232392	1.238512544	9.79E-05	0.000478517	VSR5	NC_003071.7	14740348	14743417	+	2109	protein_coding	VACUOLAR SORTING RECEPTOR 5	-
825468	10.76693413	9.306509907	16	32.04749458	50.83098157	32.59934364	12.02448135	38.4926066	-1.68342622	9.86E-05	0.00048131	AT3G62930	NC_003074.8	23261442	23261927	-	486	protein_coding	Thioredoxin superfamily protein	-
831412	12.72455852	12.09846288	14	36.18265517	39.64816563	39.73045006	12.94100713	38.52042362	-1.575081453	9.90E-05	0.000483407	SP1L4	NC_003076.8	5078200	5079327	+	1019	protein_coding	SPIRAL1-like4	-
827544	15.6609951	16.75171783	17	0	0	2.037458977	16.47090431	0.679152992	4.594803492	9.94E-05	0.000485174	PUP6	NC_003075.7	10067810	10069388	+	1488	protein_coding	purine permease 6	-
831770	51.87704628	40.94864359	38	10.33790148	14.23267484	20.37458977	43.60856329	14.98172203	1.540303676	0.00010074	0.000490912	F17C15.60	NC_003076.8	927136	930921	+	3163	protein_coding	Protein kinase superfamily protein	Pkinase
28721262	24.47030485	26.05822774	12	5.168950739	2.033239263	2.037458977	20.8428442	3.079882993	2.764133128	0.000104505	0.000508016	AT5G51465	NC_003076.8	20904578	20905568	-	612	protein_coding	hypothetical protein	-
832689	24.47030485	24.19692576	33	57.89224828	64.04703678	63.1612283	27.2224102	61.70017112	-1.182893503	0.000104563	0.000508185	F9D12.12	NC_003076.8	9157142	9158404	+	1263	protein_coding	Mitochondrial substrate carrier family protein	Mito_carr
834836	20.55505607	21.40497279	14	2.067580296	1.016619631	4.074917955	18.65334295	2.386372627	2.967641785	0.000107298	0.000520897	CCR4	NC_003076.8	19378669	19381190	-	2522	protein_coding	CRINKLY4 related 4	Pkinase
825865	0	0.930650991	2	15.50685222	16.2659141	14.26221284	0.976883664	15.34499305	-3.983057702	0.00010804	0.000524379	C17L7.90	NC_003075.7	2667798	2669441	-	1366	protein_coding	basic helix-loop-helix (bHLH) DNA-binding superfamily protein	-
842450	56.77110725	44.67124755	47	22.74338325	19.315773	15.28094233	49.48078494	19.11336619	1.372463573	0.000108486	0.000526431	MLO6	NC_003070.9	22708468	22712289	-	2856	protein_coding	Seven transmembrane MLO family protein	-
825094	27.40674143	23.26627477	31	73.39910049	46.76450305	69.27360523	27.22433873	63.14573626	-1.21559681	0.000112959	0.000545833	AT3G59250	NC_003074.8	21901570	21903284	-	1434	protein_coding	F-box/RNI-like superfamily protein	F-box
826721	26.42792924	22.33562378	16	47.5543468	52.86422084	59.08631034	21.58785101	53.16829266	-1.29890548	0.000127318	0.000609018	T22B4.170	NC_003075.7	6826587	6827389	+	803	protein_coding	Disease resistance-responsive (dirigent-like protein) family protein	-
837768	51.87704628	47.46320053	43	20.67580296	18.29915337	16.29967182	47.44674894	18.42487605	1.365365849	0.000130021	0.000620452	T28K15.10	NC_003070.9	4125990	4128310	+	1705	protein_coding	Flavin-binding monooxygenase family protein	FMO-like
820564	22.51268046	30.71148269	14	1.033790148	0	8.149835909	22.40805439	3.061208686	2.871734829	0.000134375	0.000639971	F6'H1	NC_003074.8	4449259	4450811	+	1470	protein_coding	2-oxoglutarate (2OG) and Fe(II)-dependent oxygenase superfamily protein	2OG-FeII_Oxy
839748	42.08892434	53.04710647	18	8.270321182	12.19943558	11.20602438	37.71201027	10.55859371	1.838762627	0.000135832	0.000646206	GRX480	NC_003070.9	10013434	10014256	-	823	protein_coding	Thioredoxin superfamily protein	-
844177	45.02536092	61.42296539	66	20.67580296	31.51520858	18.3371308	57.48277544	23.50938078	1.289377866	0.000136038	0.000647045	F3F9.8	NC_003070.9	29502506	29503938	+	1198	protein_coding	VQ motif-containing protein	-
827726	10.76693413	7.445207926	10	48.58813695	28.46534968	23.43077824	9.404047353	33.49475496	-1.834704479	0.000136928	0.000650713	T16H5.180	NC_003075.7	10767072	10769303	-	2043	protein_coding	Glycosyl hydrolase family protein with chitinase insertion domain-containing protein	-
818060	69.49566578	56.76971043	76	22.74338325	38.631546	29.54315517	67.42179207	30.30602814	1.151394224	0.000143025	0.000678947	CAT5	NC_003071.7	14743997	14746124	-	2128	protein_coding	cationic amino acid transporter 5	-
834759	45.02536092	36.29538864	57	20.67580296	18.29915337	11.20602438	46.10691652	16.72699357	1.461723882	0.000147807	0.000700127	K14A3.8	NC_003076.8	19138840	19142284	+	1215	protein_coding	Bax inhibitor-1 family protein	-
836716	71.45329016	109.8168169	106	36.18265517	45.74788342	61.12376932	95.75670236	47.6847693	1.005755237	0.000150334	0.000711636	PSK5	NC_003076.8	26351373	26352703	+	1102	protein_coding	phytosulfokine 5 precursor	-
837586	12.72455852	8.375858917	18	44.45297635	34.56506747	37.69299108	13.03347248	38.9036783	-1.583669848	0.000152918	0.000722771	GLP7	NC_003070.9	3439030	3440359	-	1330	protein_coding	germin-like protein 7	-
821469	18.59743169	18.61301981	21	5.168950739	2.033239263	2.037458977	19.40348383	3.079882993	2.658371635	0.000154187	0.000727982	MPC	NC_003074.8	6705474	6706127	+	562	protein_coding	maternally expressed pab C-terminal	-
840268	19.57624388	26.05822774	25	53.75708768	47.78112268	65.19868728	23.54482387	55.57896588	-1.238249926	0.000155426	0.000733356	F14M2.11	NC_003070.9	12241614	12245292	+	3187	protein_coding	Protein kinase superfamily protein	Pkinase
28721276	18.59743169	9.306509907	15	34.11507488	37.61492636	52.97393341	14.30131386	41.56797822	-1.543905194	0.000161847	0.00076184	AT5G57785	NC_003076.8	23408404	23409715	-	1312	protein_coding	hypothetical protein	-
833957	119.4150877	124.7072328	113	45.4867665	58.96393862	34.63680261	119.0407735	46.36250258	1.36064372	9.42E-09	7.73E-08	NAC6	NC_003076.8	15858398	15859911	-	1312	protein_coding	NAC domain containing protein 6	NAM
841322	23.49149266	17.68236882	29	7.236531035	5.083098157	2.037458977	23.39128716	4.785696056	2.289410515	0.000181981	0.000849114	F27J15.21	NC_003070.9	18123071	18124289	-	1219	protein_coding	transmembrane protein	-
831161	83.19903649	65.14556935	64	40.31781576	24.39887116	34.63680261	70.78153528	33.11782984	1.09631615	0.000182787	0.00085233	T31B5.30	NC_003076.8	4213955	4216908	+	2954	protein_coding	Uncharacterized conserved protein UCP015417%2C vWA	-
827194	23.49149266	17.68236882	11	0	3.049858894	3.056188466	17.39128716	2.03534912	3.090627738	0.000196526	0.000911722	UGT71B5	NC_003075.7	8719022	8720732	+	1711	protein_coding	UDP-glucosyl transferase 71B5	UDPGT
5007772	28.38555363	13.02911387	10	3.101370443	2.033239263	0	17.1382225	1.711536569	3.327507969	0.000197282	0.000915038	AT1G36622	NC_003070.9	13835620	13836954	-	1051	protein_coding	transmembrane protein	-
833782	34.25842679	26.05822774	15	63.06119901	56.93069936	57.04885137	25.10555151	59.01358325	-1.230730883	0.000204345	0.000945789	F16F17.3	NC_003076.8	15171143	15175566	-	2104	protein_coding	MATE efflux family protein	MatE
825785	21.53386827	11.16781189	19	0	3.049858894	3.056188466	17.23389339	2.03534912	3.074662985	0.000206183	0.00095288	CRK39	NC_003075.7	2259498	2262320	+	2495	protein_coding	cysteine-rich RLK (RECEPTOR-like protein kinase) 39	Pkinase
842059	53.83467067	40.94864359	60	17.57443251	21.34901226	24.44950773	51.59443809	21.1243175	1.285992474	0.000207558	0.000958829	T6H22.12	NC_003070.9	20974161	20976372	-	1386	protein_coding	interactor of constitutive active ROPs protein	-
820696	25.44911704	28.85018071	26	10.33790148	5.083098157	5.093647443	26.76643259	6.838215693	1.971492861	0.000208557	0.000963037	CYP72A14	NC_003074.8	4934330	4936644	+	1869	protein_coding	cytochrome P450%2C family 72%2C subfamily A%2C polypeptide 14	p450
828857	48.9406097	51.18580449	52	12.40548177	24.39887116	24.44950773	50.70880473	20.41795355	1.310984434	0.000211122	0.000973238	F27G19.80	NC_003075.7	13736655	13739077	-	2181	protein_coding	Core-2/I-branching beta-1%2C6-N-acetylglucosaminyltransferase family protein	-
822515	0	0	0	9.30411133	7.11633742	7.131106421	0	7.85051839	-5.460038771	0.000212796	0.000980127	AT3G28830	NC_003074.8	10831162	10833436	+	2107	protein_coding	mucin-like protein%2C putative (DUF1216)	-
826007	8.809309746	8.375858917	14	26.87854384	27.44873005	48.89901546	10.39505622	34.40876312	-1.731292543	0.000212974	0.000980739	AT4G06536	NC_003075.7	3360719	3361516	+	798	protein_coding	SPla/RYanodine receptor (SPRY) domain-containing protein	-
843667	26.42792924	54.90840845	50	13.43927192	18.29915337	14.26221284	43.77877923	15.33354604	1.514086308	0.000213662	0.000983493	AT1G73325	NC_003070.9	27567419	27568281	-	863	protein_coding	Kunitz family trypsin and protease inhibitor protein	-
835859	2.936436582	10.2371609	11	39.28402562	32.53182821	20.37458977	8.057865827	30.73014787	-1.92936276	0.000216438	0.000995431	XTH25	NC_003076.8	23304782	23306440	-	1184	protein_coding	xyloglucan endotransglucosylase/hydrolase 25	-
816817	39.15248776	34.43408666	27	11.37169163	8.132957052	12.22475386	33.52885814	10.57646751	1.665636732	0.000224189	0.001029133	PSK2	NC_003071.7	9737583	9738384	+	654	protein_coding	phytosulfokine 2 precursor	-
828860	8.809309746	13.02911387	12	34.11507488	39.64816563	29.54315517	11.27947454	34.43546523	-1.608641534	0.000228171	0.00104587	F27G19.110	NC_003075.7	13746176	13749131	-	2456	protein_coding	2-isopropylmalate synthase	-
837985	36.21605118	26.98887873	38	96.14248374	69.13013494	52.97393341	33.73497664	72.7488507	-1.110537713	0.000239435	0.001092459	F7A19.34	NC_003070.9	4864881	4868011	+	1964	protein_coding	GDA1/CD39 nucleoside phosphatase family protein	-
842289	19.57624388	9.306509907	8	1.033790148	0	0	12.29425126	0.344596716	5.067548887	0.000242486	0.00110436	F23H11.26	NC_003070.9	22068033	22070588	-	963	protein_coding	NAD(P)-linked oxidoreductase superfamily protein	Aldo_ket_red
841613	29.36436582	23.26627477	33	12.40548177	4.066478526	6.112376932	28.54354686	7.52811241	1.924148382	0.000247449	0.001125264	T14L22.7	NC_003070.9	19257403	19261794	-	3219	protein_coding	Leucine-rich repeat protein kinase family protein	Pkinase_Tyr
834491	17.61861949	24.19692576	14	4.135160591	4.066478526	0	18.60518175	2.733879706	2.770757439	0.000248696	0.001130225	K15C23.7	NC_003076.8	18002996	18005849	+	2191	protein_coding	Terpenoid cyclases/Protein prenyltransferases superfamily protein	-
839251	28.38555363	26.05822774	32	7.236531035	12.19943558	4.074917955	28.81459379	7.836961522	1.87700748	0.00025183	0.00114352	PUB54	NC_003070.9	246262	248440	-	1187	protein_coding	plant U-box 54	Usp
839219	11.74574633	18.61301981	11	1.033790148	1.016619631	4.074917955	13.78625538	2.041775911	2.75565353	0.001382871	0.005366884	MYB117	NC_003070.9	9270952	9272713	+	1422	protein_coding	myb domain protein 117	Myb_DNA-binding
838221	85.15666088	71.66012629	59	38.25023547	31.51520858	35.6555321	71.93892906	35.14032538	1.034448955	0.000253989	0.001152605	F3O9.31	NC_003070.9	5644572	5645443	-	872	protein_coding	SAUR-like auxin-responsive protein family	Auxin_inducible
832320	63.62279261	60.4923144	55	16.54064236	18.29915337	39.73045006	59.70503567	24.8567486	1.263590274	0.00026008	0.001178043	WRKY38	NC_003076.8	7495455	7496990	-	1306	protein_coding	WRKY DNA-binding protein 38	WRKY
842643	42.08892434	22.33562378	27	5.168950739	4.066478526	14.26221284	30.47484937	7.832547369	1.958038428	0.00026577	0.001202074	F2K11.25	NC_003070.9	23503115	23505667	-	1697	protein_coding	Flavin-binding monooxygenase family protein	FMO-like
837649	7.830497552	5.583905944	9	23.7771734	23.38225152	34.63680261	7.471467832	27.26540918	-1.872320184	0.000282044	0.00126911	scpl31	NC_003070.9	3694328	3698013	-	2322	protein_coding	serine carboxypeptidase-like 31	Peptidase_S10
3770660	7.830497552	4.653254954	1	8.270321182	27.44873005	39.73045006	4.494584169	25.14983376	-2.480587439	0.000282901	0.001272283	AT5G01335	NC_003076.8	135831	141287	+	5457	pseudogene	hypothetical protein	RVT_1
817999	47.96179751	45.60189855	44	17.57443251	18.29915337	20.37458977	45.85456535	18.74939188	1.290091318	0.000289884	0.001299277	F13P17.20	NC_003071.7	14507294	14510342	+	1554	protein_coding	MATE efflux family protein	MatE
820194	34.25842679	22.33562378	34	14.47306207	5.083098157	5.093647443	30.19801686	8.216602557	1.879179638	0.000295052	0.001320031	AT3G10320	NC_003074.8	3195314	3197457	-	1958	protein_coding	Glycosyltransferase family 61 protein	-
839300	7.830497552	5.583905944	3	16.54064236	39.64816563	18.3371308	5.471467832	24.8419796	-2.180651879	0.000299099	0.001337038	HFR1	NC_003070.9	465616	467880	-	1522	protein_coding	basic helix-loop-helix (bHLH) DNA-binding superfamily protein	HLH
828802	71.45329016	51.18580449	42	27.91233399	21.34901226	20.37458977	54.87969822	23.21197867	1.242282068	0.000299206	0.001337245	F10M23.290	NC_003075.7	13533391	13534498	-	1108	protein_coding	senescence regulator (Protein of unknown function%2C DUF584)	-
839337	5.872873164	7.445207926	2	31.01370443	20.33239263	18.3371308	5.10602703	23.22774262	-2.175216463	0.000307394	0.001371036	ASG4	NC_003070.9	190408	192436	+	1588	protein_coding	Homeodomain-like superfamily protein	Myb_DNA-binding
831132	31.32199021	34.43408666	33	66.16256946	68.11351531	65.19868728	32.91869229	66.49159068	-1.013782315	0.000313124	0.00139403	T24H18.100	NC_003076.8	4077458	4082634	-	2605	protein_coding	Transducin/WD40 repeat-like superfamily protein	-
817773	61.66516822	43.74059656	40	24.81096355	16.2659141	17.31840131	48.46858826	19.46509299	1.317009993	0.000314844	0.001401226	F22D22.11	NC_003071.7	13655627	13657369	-	1485	protein_coding	transmembrane receptor	TIR
825218	13.70337072	12.09846288	16	0	0	2.037458977	13.93394453	0.679152992	4.352619317	0.000314959	0.001401344	AT3G60470	NC_003074.8	22344758	22347121	+	1915	protein_coding	transmembrane protein%2C putative (DUF247)	-
838043	18.59743169	23.26627477	33	8.270321182	5.083098157	5.093647443	24.95456882	6.149022261	2.021180259	0.000321535	0.001427985	F10B6.18	NC_003070.9	5090809	5094152	+	2374	protein_coding	MAC/Perforin domain-containing protein	-
828545	12.72455852	12.09846288	25	51.68950739	37.61492636	42.78663852	16.6076738	44.03035743	-1.411674511	0.000327564	0.001453579	T22A6.260	NC_003075.7	12629951	12633132	+	2220	protein_coding	Rhamnogalacturonate lyase family protein	-
824616	0.978812194	0	1	11.37169163	21.34901226	8.149835909	0.659604065	13.62351327	-4.393790688	0.000328257	0.001456357	AT3G54510	NC_003074.8	20180007	20183588	+	3006	protein_coding	Early-responsive to dehydration stress protein (ERD4)	-
844004	39.15248776	30.71148269	36	12.40548177	11.18281595	13.24348335	35.28799015	12.27726036	1.522371697	0.000329412	0.00146089	AT1G76705	NC_003070.9	28786290	28787328	+	811	protein_coding	calmodulin binding protein	-
28719957	5.872873164	3.722603963	7	21.7095931	41.68140489	12.22475386	5.531825709	25.20525062	-2.193806677	0.000331846	0.001471086	AT4G07995	NC_003075.7	4842688	4843814	-	1012	protein_coding	hypothetical protein	-
844074	49.9194219	31.64213368	33	15.50685222	9.149576683	15.28094233	38.18718519	13.31245708	1.520378573	0.000343337	0.001515258	AAP3	NC_003070.9	29074879	29077390	-	1891	protein_coding	amino acid permease 3	Aa_trans
817051	12.72455852	30.71148269	16	0	6.099717789	3.056188466	19.81201374	3.051968752	2.696483192	0.000343826	0.001516805	F13D4.90	NC_003071.7	10695071	10697175	-	1795	protein_coding	ARM repeat superfamily protein	-
823912	9.78812194	10.2371609	16	32.04749458	26.43211042	49.91774495	12.00842761	36.13244998	-1.592723788	0.000352406	0.001551837	AT3G47580	NC_003074.8	17532612	17536059	+	3360	protein_coding	Leucine-rich repeat protein kinase family protein	Pkinase
821904	33.2796146	13.02911387	24	4.135160591	4.066478526	7.131106421	23.43624282	5.110915179	2.194089761	0.00035911	0.001578496	MYB15	NC_003074.8	8309209	8310910	+	1506	protein_coding	myb domain protein 15	Myb_DNA-binding
825139	59.70754384	75.38273025	68	34.11507488	24.39887116	39.73045006	67.69675803	32.74813203	1.048631528	0.000359632	0.001580473	HLECRK	NC_003074.8	22052121	22054394	+	2274	protein_coding	lectin-receptor kinase	Pkinase
814911	6.851685358	8.375858917	7	0	0	0	7.409181425	0	5.299900855	0.000365487	0.001604912	T18C20.5	NC_003071.7	1175581	1176802	+	853	protein_coding	Late embryogenesis abundant protein (LEA) family protein	-
827678	41.11011215	44.67124755	40	13.43927192	21.34901226	14.26221284	41.9271199	16.35016567	1.358351752	0.000389657	0.00170147	T5K18.150	NC_003075.7	10566068	10567838	-	1152	protein_coding	chitin synthase%2C putative (DUF1218)	-
843058	29.36436582	30.71148269	34	4.135160591	10.16619631	14.26221284	31.35861617	9.521189916	1.717221565	0.000390483	0.001704393	ASY1	NC_003070.9	25239117	25243837	-	2145	protein_coding	DNA-binding HORMA family protein	HORMA
835351	36.21605118	16.75171783	14	1.033790148	3.049858894	8.149835909	22.32258967	4.077828317	2.449444732	0.000390988	0.001705918	F6N7.23	NC_003076.8	21382482	21383432	+	683	protein_coding	Copper transport protein family	-
841218	20.55505607	6.514556935	15	4.135160591	5.083098157	3.056188466	14.02320434	4.091482405	1.773851154	0.015514366	0.045244538	MYB112	NC_003070.9	17704132	17706460	-	952	protein_coding	myb domain protein 112	Myb_DNA-binding
838623	42.08892434	26.98887873	28	6.202740887	3.049858894	17.31840131	32.35926769	8.857000363	1.868102478	0.00039558	0.001723541	TIM17-1	NC_003070.9	7043628	7044592	+	965	protein_coding	translocase inner membrane subunit 17-1	-
842841	0.978812194	0.930650991	2	10.33790148	18.29915337	12.22475386	1.303154395	13.6206029	-3.395513751	0.000403038	0.001752891	PHE1	NC_003070.9	24266257	24267336	-	1080	protein_coding	MADS-box transcription factor family protein	SRF-TF
827741	5.872873164	23.26627477	16	2.067580296	0	2.037458977	15.04638264	1.368346424	3.46451098	0.000416897	0.001809206	F18F4.70	NC_003075.7	10818128	10820704	+	1349	protein_coding	nucleotide-diphospho-sugar transferase family protein	-
843753	9.78812194	8.375858917	4	0	0	0	7.387993619	0	5.296544638	0.000424028	0.001836501	F9E11.2	NC_003070.9	27873611	27876033	+	1183	protein_coding	Rhomboid-related intramembrane serine protease family protein	Rhomboid
841381	0	0	0	4.135160591	10.16619631	7.131106421	0	7.144154442	-5.32497555	0.000435366	0.001882248	F14J22.19	NC_003070.9	18346958	18349049	+	1509	protein_coding	Peroxidase superfamily protein	-
3769879	2.936436582	0.930650991	1	16.54064236	22.36563189	6.112376932	1.622362524	15.00621706	-3.213813973	0.000451542	0.001945254	BBX30	NC_003075.7	8708841	8709482	+	642	protein_coding	B-box type zinc finger family protein	-
821780	54.81348287	67.00687133	88	35.14886502	37.61492636	30.56188466	69.94011807	34.44189202	1.021024757	0.000483637	0.00207208	jasmonate-associated_VQ_motif_gene_1	NC_003074.8	7817779	7818985	-	1207	protein_coding	VQ motif-containing protein	-
28719749	21.53386827	16.75171783	19	40.31781576	55.91407973	40.74917955	19.09519537	45.66035835	-1.259394185	0.00050217	0.002144334	AT4G06195	NC_003075.7	8346104	8346501	+	398	lncRNA	other RNA	-
838480	0	0.930650991	2	19.64201281	11.18281595	8.149835909	0.976883664	12.99155489	-3.741594498	0.000509429	0.00217363	F14D16.14	NC_003070.9	6558574	6560561	-	1908	protein_coding	myosin-binding protein%2C putative (Protein of unknown function%2C DUF593)	-
819676	18.59743169	17.68236882	28	43.41918621	46.76450305	58.06758085	21.42660017	49.41709004	-1.209167635	0.000547885	0.002323195	RBK2	NC_003074.8	1435617	1438539	-	2322	protein_coding	ROP binding protein kinases 2	Pkinase_Tyr
820758	38.17367557	34.43408666	53	15.50685222	20.33239263	13.24348335	41.86925407	16.3609094	1.353547352	0.000548021	0.002323318	SPL5	NC_003074.8	5140365	5142323	-	1872	protein_coding	squamosa promoter binding protein-like 5	SBP
842944	2.936436582	5.583905944	2	11.37169163	19.315773	25.46823722	3.506780842	18.71856728	-2.40569536	0.000551413	0.002336795	BGLU21	NC_003070.9	24699868	24703166	-	1988	protein_coding	Glycosyl hydrolase superfamily protein	Glyco_hydro_1
837915	33.2796146	28.85018071	18	60.99361872	48.79774231	64.17995779	26.70993177	57.99043961	-1.116039184	0.000575037	0.002429367	T14P4.10	NC_003070.9	553019	556152	-	1473	protein_coding	RING/FYVE/PHD zinc finger superfamily protein	-
816812	47.96179751	29.7808317	51	22.74338325	15.24929447	11.20602438	42.91420974	16.39956737	1.3869021	0.000581652	0.002454467	ACS4	NC_003071.7	9717602	9719594	-	1736	protein_coding	1-aminocyclopropane-1-carboxylate synthase 4	Aminotran_1_2
835270	19.57624388	23.26627477	10	3.101370443	4.066478526	2.037458977	17.61417288	3.068435982	2.523698582	0.000582162	0.002456144	MSG15.3	NC_003076.8	21105909	21108710	-	2096	protein_coding	Glucose-methanol-choline (GMC) oxidoreductase family protein	-
837724	62.64398042	79.10533421	39	33.08128473	23.38225152	24.44950773	60.24977154	26.97101466	1.162759075	0.00059162	0.002493158	T6A9.5	NC_003070.9	471883	473336	-	1294	protein_coding	Chitinase family protein	-
824601	37.19486337	30.71148269	40	8.270321182	21.34901226	2.037458977	35.96878202	10.55226414	1.767291424	0.000597204	0.00251378	AP3	NC_003074.8	20119140	20121314	-	1214	protein_coding	K-box region and MADS-box transcription factor family protein	K-box
834794	0	0	1	6.202740887	10.16619631	13.24348335	0.333333333	9.870806851	-4.829474672	0.000635196	0.002658332	TIP2%3B3	NC_003076.8	19248249	19249622	-	1169	protein_coding	tonoplast intrinsic protein 2%3B3	-
818545	21.53386827	19.54367081	16	3.101370443	4.066478526	5.093647443	19.02584636	4.087165471	2.218311268	0.00064435	0.002693031	F12L6.28	NC_003071.7	16518890	16521544	-	2655	protein_coding	Pentatricopeptide repeat (PPR) superfamily protein	PPR
832316	13.70337072	11.16781189	26	3.101370443	4.066478526	1.018729489	16.95706087	2.728859486	2.632907638	0.000656577	0.002741347	AT5G22545	NC_003076.8	7483159	7483861	+	703	protein_coding	hypothetical protein	-
835484	4.89406097	8.375858917	7	0	0	0	6.756639962	0	5.167207633	0.00066814	0.002786594	K19P17.18	NC_003076.8	21919593	21921225	-	1633	protein_coding	UDP-Glycosyltransferase superfamily protein	UDPGT
831700	24.47030485	13.02911387	30	8.270321182	5.083098157	2.037458977	22.49980624	5.130292772	2.132329928	0.000681993	0.002836789	LECRKA4.2	NC_003076.8	214373	216773	-	2401	protein_coding	lectin receptor kinase a4.1	Pkinase
843437	22.51268046	29.7808317	21	43.41918621	67.09689568	50.93647443	24.43117072	53.81751877	-1.13685748	0.000690138	0.002866847	AT1G70985	NC_003070.9	26764672	26765285	-	614	protein_coding	hydroxyproline-rich glycoprotein family protein	-
834352	3.915248776	7.445207926	9	0	0	0	6.786818901	0	5.172381259	0.000694974	0.002884193	PHT1%3B6	NC_003076.8	17393598	17395148	-	1551	protein_coding	phosphate transporter 1%3B6	Sugar_tr
818960	4.89406097	15.82106684	10	0	0	1.018729489	10.23837594	0.339576496	4.80650545	0.000702719	0.002913569	F18O19.31	NC_003071.7	18078649	18080094	-	1047	protein_coding	Chitinase family protein	-
825856	30.34317801	19.54367081	22	60.99361872	41.68140489	56.03012188	23.96228294	52.90171516	-1.143781121	0.000707453	0.002932083	ENT6	NC_003075.7	2624867	2629058	-	2493	protein_coding	equilibrative nucleoside transporter 6	-
843285	51.87704628	71.66012629	62	24.81096355	34.56506747	31.58061415	61.84572419	30.31888172	1.028856235	0.000709987	0.0029398	F10D13.17	NC_003070.9	26128288	26129602	+	1016	protein_coding	S-adenosyl-L-methionine-dependent methyltransferases superfamily protein	Methyltransf_11
842222	3.915248776	3.722603963	9	10.33790148	21.34901226	41.76790904	5.545950913	24.48494092	-2.150205009	0.000714263	0.002953025	AT1G58684	NC_003070.9	21769674	21771303	-	1288	protein_coding	Ribosomal protein S5 family protein	-
824245	62.64398042	59.56166341	60	32.04749458	34.56506747	23.43077824	60.73521461	30.01444676	1.016929284	0.000730353	0.00301157	CASP-like_protein_5C2	NC_003074.8	18888821	18890263	-	890	protein_coding	Uncharacterized protein family (UPF0497)	-
837305	15.6609951	21.40497279	18	2.067580296	3.049858894	6.112376932	18.35532263	3.743272041	2.292989387	0.000740251	0.003050105	LBD1	NC_003070.9	2442570	2443746	+	742	protein_coding	LOB domain-containing protein 1	-
822541	44.04654873	32.57278468	28	79.60184138	51.8476012	78.44217063	34.87311114	69.96387107	-1.00400551	0.000740257	0.003050105	AT3G29010	NC_003074.8	11006564	11008216	+	1508	protein_coding	Biotin/lipoate A/B protein ligase family	-
827891	57.74991945	45.60189855	47	22.74338325	12.19943558	29.54315517	50.11727266	21.49532467	1.221286867	0.000746419	0.003072596	B120	NC_003075.7	11394295	11397726	-	3083	protein_coding	S-locus lectin protein kinase family protein	B_lectin
3766886	3.915248776	11.16781189	3	17.57443251	20.33239263	35.6555321	6.027686888	24.52078575	-2.011706845	0.000748131	0.003079064	AT1G32928	NC_003070.9	11931149	11931801	+	653	protein_coding	Avr9/Cf-9 rapidly elicited protein	-
814938	18.59743169	23.26627477	27	5.168950739	8.132957052	5.093647443	22.95456882	6.131851745	1.903188466	0.000754479	0.003103438	DTX1	NC_003071.7	1334270	1336550	-	1845	protein_coding	MATE efflux family protein	MatE
28717453	32.3008024	22.33562378	27	7.236531035	12.19943558	5.093647443	27.21214206	8.176538018	1.732962724	0.000756031	0.00310865	AT2G00430	NC_003071.7	2294998	2296942	+	1521	misc_RNA	novel transcribed region~AT2G00430.1	-
839040	63.62279261	52.11645548	57	22.74338325	25.41549079	34.63680261	57.57974936	27.59855888	1.059839934	0.000759252	0.00312013	3-Sep	NC_003070.9	8593536	8596123	-	1271	protein_coding	K-box region and MADS-box transcription factor family protein	K-box
836866	10.76693413	10.2371609	8	0	1.016619631	0	9.668031677	0.33887321	4.721952386	0.000794409	0.003249937	CYP81G1	NC_003076.8	26855216	26857086	-	1783	protein_coding	cytochrome P450%2C family 81%2C subfamily G%2C polypeptide 1	p450
835447	39.15248776	19.54367081	33	12.40548177	8.132957052	9.168565398	30.56538619	9.902334741	1.624781503	0.000799347	0.003266468	GRF7	NC_003076.8	21794177	21796092	+	1720	protein_coding	growth-regulating factor 7	-
7922355	16.6398073	16.75171783	12	5.168950739	1.016619631	0	15.13050838	2.06185679	2.883813984	0.000801221	0.003273513	AT4G18422	NC_003075.7	10176150	10176638	-	489	protein_coding	transmembrane protein	-
827187	23.49149266	27.91952972	15	35.14886502	58.96393862	47.88028597	22.13700746	47.33102987	-1.092900625	0.002670335	0.009674318	ABCG30	NC_003075.7	8679754	8687519	+	5347	protein_coding	pleiotropic drug resistance 2	ABC2_membrane
839733	45.02536092	42.80994557	30	20.67580296	12.19943558	13.24348335	39.2784355	15.3729073	1.355777054	0.000826637	0.003369165	ERF11	NC_003070.9	9955774	9956980	-	1207	protein_coding	ERF domain protein 11	AP2
837484	26.42792924	19.54367081	11	48.58813695	41.68140489	45.84282699	18.99053335	45.37078961	-1.254111514	0.000833965	0.00339586	AT1G09575	NC_003070.9	3101149	3103677	-	1974	protein_coding	calcium uniporter-like protein (DUF607)	-
826956	26.42792924	30.71148269	31	55.82466798	74.2132331	49.91774495	29.37980398	59.98521534	-1.029759161	0.00083812	0.003410239	YUC2	NC_003075.7	7721487	7724070	-	2157	protein_coding	Flavin-binding monooxygenase family protein	FMO-like
818916	30.34317801	19.54367081	32	7.236531035	12.19943558	5.093647443	27.29561627	8.176538018	1.736380356	0.000838784	0.003412305	F14B2.8	NC_003071.7	17931254	17935748	-	2848	protein_coding	basic helix-loop-helix (bHLH) DNA-binding superfamily protein	HLH
833914	36.21605118	37.22603963	51	15.50685222	12.19943558	22.41204875	41.48069694	16.70611218	1.310718695	0.000843321	0.003427568	GER2	NC_003076.8	15692542	15693735	-	1087	protein_coding	germin-like protein 2	-
838708	31.32199021	40.0179926	48	15.50685222	14.23267484	18.3371308	39.77999427	16.02555262	1.311078732	0.000856184	0.003478554	IGMT2	NC_003070.9	7395179	7396823	-	1457	protein_coding	O-methyltransferase family protein	-
838105	15.6609951	26.98887873	15	8.270321182	2.033239263	0	19.21662461	3.434520148	2.492220215	0.000857699	0.003484061	SHN1	NC_003070.9	5283268	5284736	+	1171	protein_coding	Integrase-type DNA-binding superfamily protein	AP2
837718	10.76693413	8.375858917	6	29.97991429	24.39887116	25.46823722	8.380931017	26.61567422	-1.665293623	0.000866038	0.003514016	F25C20.11	NC_003070.9	3963054	3966850	-	2224	protein_coding	ankyrin repeat family protein	-
821314	3.915248776	0	0	15.50685222	11.18281595	12.22475386	1.305082925	12.97147401	-3.32291681	0.000893925	0.003617093	T4P13.12	NC_003074.8	67032	68665	-	1358	protein_coding	Peroxidase superfamily protein	-
830297	29.36436582	27.91952972	21	49.62192709	68.11351531	47.88028597	26.09463185	55.20524279	-1.079705768	0.000899398	0.003637219	PKS4	NC_003076.8	1150886	1152627	+	1742	protein_coding	phytochrome kinase substrate 4	-
832551	5.872873164	3.722603963	10	0	0	0	6.531825709	0	5.114339533	0.000912824	0.003687418	F6A4.30	NC_003076.8	8523390	8525356	+	1299	protein_coding	Eukaryotic aspartyl protease family protein	-
843926	7.830497552	7.445207926	4	0	0	0	6.425235159	0	5.095094641	0.000926254	0.003737521	EXL6	NC_003070.9	28508072	28509881	+	1242	protein_coding	extracellular lipase 6	Lipase_GDSL
841612	40.13129995	21.40497279	27	5.168950739	8.132957052	14.26221284	29.51209091	9.188040211	1.680732479	0.000949985	0.003822689	T14L22.6	NC_003070.9	19252811	19256927	-	2955	protein_coding	Leucine-rich repeat protein kinase family protein	Pkinase
844283	37.19486337	31.64213368	40	14.47306207	16.2659141	12.22475386	36.27899902	14.32124335	1.339802958	0.00099153	0.00397887	ALIS5	NC_003070.9	29887616	29890211	+	1676	protein_coding	ALA-interacting subunit 5	-
825377	32.3008024	20.4743218	26	42.38539606	58.96393862	65.19868728	26.25837473	55.51600732	-1.082798596	0.00101976	0.004082404	AT3G62040	NC_003074.8	22975328	22976603	-	930	protein_coding	Haloacid dehalogenase-like hydrolase (HAD) superfamily protein	-
842859	27.40674143	29.7808317	29	10.33790148	11.18281595	8.149835909	28.72919105	9.890184444	1.538762246	0.001035145	0.00413566	FT	NC_003070.9	24331373	24333999	+	975	protein_coding	PEBP (phosphatidylethanolamine-binding protein) family protein	-
827184	19.57624388	10.2371609	9	3.101370443	1.016619631	0	12.93780159	1.372663358	3.242721384	0.00107753	0.00429322	FH3	NC_003075.7	8662824	8666050	-	2885	protein_coding	formin 3	FH2
827138	6.851685358	1.861301981	11	0	0	0	6.57099578	0	5.121750391	0.001115812	0.004434424	AT4G14815	NC_003075.7	8505043	8505952	+	742	protein_coding	Bifunctional inhibitor/lipid-transfer protein/seed storage 2S albumin superfamily protein	-
831800	9.78812194	12.09846288	12	0	2.033239263	0	11.29552827	0.677746421	4.051657858	0.001141662	0.004530562	GSTL1	NC_003076.8	630748	632792	+	1174	protein_coding	glutathione transferase lambda 1	-
817179	20.55505607	10.2371609	18	4.135160591	2.033239263	3.056188466	16.26407232	3.074862773	2.402509235	0.001173651	0.004642328	T9J22.6	NC_003071.7	11228825	11230598	-	1539	protein_coding	Serine protease inhibitor (SERPIN) family protein	Serpin
832315	19.57624388	16.75171783	13	1.033790148	6.099717789	2.037458977	16.4426539	3.056988971	2.424352054	0.001197051	0.004727183	MQJ16.8	NC_003076.8	7481397	7482953	-	1557	protein_coding	transmembrane protein%2C putative (DUF247)	-
817677	3.915248776	6.514556935	8	0	0	0	6.14326857	0	5.028527885	0.001201299	0.004742245	F16D14.5	NC_003071.7	13296143	13298277	+	1693	protein_coding	basic helix-loop-helix (bHLH) DNA-binding superfamily protein	HLH
819577	33.2796146	22.33562378	32	10.33790148	13.21605521	6.112376932	29.20507946	9.888777873	1.560686499	0.001246649	0.004893853	T6K12.16	NC_003074.8	1108725	1112437	-	3471	protein_coding	Disease resistance protein (TIR-NBS-LRR class) family	NB-ARC
5008165	59.70754384	52.11645548	67	27.91233399	19.315773	39.73045006	59.60799977	28.98618568	1.039092882	0.001255102	0.004923496	AT4G26255	NC_003075.7	13293941	13296465	+	1222	ncRNA	other RNA	-
836473	31.32199021	23.26627477	18	52.72329754	46.76450305	53.9926629	24.19608833	51.16015449	-1.079408511	0.00128161	0.00501937	RMI1	NC_003076.8	25440783	25444471	-	2382	protein_coding	recQ-mediated instability protein (DUF1767)	-
840127	38.17367557	26.05822774	33	12.40548177	8.132957052	15.28094233	32.41063444	11.93979372	1.439721341	0.001294915	0.005067845	AOX1D	NC_003070.9	11666886	11668690	-	1526	protein_coding	alternative oxidase 1D	AOX
820880	50.89823409	77.24403223	62	36.18265517	37.61492636	20.37458977	63.38075544	31.39072377	1.015382938	0.001329749	0.005193011	AT3G16330	NC_003074.8	5535124	5536237	+	1114	protein_coding	Avr9/Cf-9 rapidly elicited protein	-
839541	21.53386827	39.08734161	43	14.47306207	15.24929447	8.149835909	34.54040329	12.62406415	1.452635421	0.00133358	0.00520611	T6A9.15	NC_003070.9	415074	418027	+	2195	protein_coding	Fatty acid hydroxylase superfamily	-
841572	0	0	0	11.37169163	5.083098157	2.037458977	0	6.16408292	-5.110306115	0.001341949	0.005232234	BGLU35	NC_003070.9	19087384	19090523	+	1851	protein_coding	beta glucosidase 35	Glyco_hydro_1
834206	67.53804139	54.90840845	62	43.41918621	26.43211042	21.39331926	61.48214995	30.41487196	1.016031022	0.001377038	0.0053471	MJC20.11	NC_003076.8	16801707	16805242	+	3035	protein_coding	Transducin/WD40 repeat-like superfamily protein	WD40
841101	17.61861949	19.54367081	18	3.101370443	6.099717789	4.074917955	18.3874301	4.425335396	2.053812304	0.001382513	0.005366449	RLP6	NC_003070.9	17183347	17186602	-	3256	protein_coding	receptor like protein 6	-
843804	66.55922919	82.82793817	65	25.84475369	21.34901226	21.39331926	71.46238912	22.86236174	1.645950472	9.76E-08	7.25E-07	MYB31	NC_003070.9	28041146	28043022	+	1877	protein_coding	myb domain protein 31	Myb_DNA-binding
823957	21.53386827	18.61301981	16	2.067580296	4.066478526	7.131106421	18.71562936	4.421721747	2.079746333	0.001408946	0.005461289	AT3G48020	NC_003074.8	17724400	17725198	+	799	protein_coding	hypothetical protein	-
822112	1.957624388	0.930650991	0	13.43927192	10.16619631	9.168565398	0.96275846	10.92467788	-3.496784697	0.001418263	0.005490584	AtVTL5	NC_003074.8	9174398	9175866	+	1019	protein_coding	Vacuolar iron transporter (VIT) family protein	DUF125
28717496	8.809309746	13.02911387	7	24.81096355	31.51520858	27.50569619	9.612807872	27.94395611	-1.533989548	0.001421271	0.005499306	AT2G00870	NC_003071.7	14735982	14740088	+	4107	misc_RNA	novel transcribed region~AT2G00870.2	LRRNT_2
841355	19.57624388	7.445207926	14	29.97991429	38.631546	37.69299108	13.67381727	35.43481712	-1.379209942	0.00142389	0.005507491	USPL1	NC_003070.9	18246305	18248088	+	1250	protein_coding	unknown seed protein like 1	-
833773	11.74574633	21.40497279	13	5.168950739	1.016619631	2.037458977	15.38357304	2.741009783	2.495318097	0.001468881	0.005664462	K18L3.100	NC_003076.8	15107124	15108988	+	1418	protein_coding	Zinc-binding dehydrogenase family protein	ADH_zinc_N
820590	19.57624388	14.89041585	10	33.08128473	44.73126378	32.59934364	14.82221991	36.80396405	-1.310749777	0.001502716	0.005782692	CWINV5	NC_003074.8	4528362	4530713	-	1966	protein_coding	cell wall invertase 5	-
817315	56.77110725	45.60189855	52	25.84475369	25.41549079	24.44950773	51.4576686	25.23658407	1.027114578	0.001514986	0.005824777	CYP94C1	NC_003071.7	11809279	11811280	+	2002	protein_coding	cytochrome P450%2C family 94%2C subfamily C%2C polypeptide 1	p450
832723	37.19486337	26.05822774	51	15.50685222	15.24929447	15.28094233	38.0843637	15.34569634	1.308621731	0.001523617	0.005854871	MYB86	NC_003076.8	9331565	9333284	-	1613	protein_coding	myb domain protein 86	Myb_DNA-binding
832023	0.978812194	3.722603963	9	15.50685222	20.33239263	22.41204875	4.567138719	19.41709787	-2.096079485	0.001581667	0.006053449	IPT5	NC_003076.8	6361776	6363713	-	1828	protein_coding	isopentenyltransferase 5	IPPT
841805	5.872873164	4.653254954	6	10.33790148	23.38225152	29.54315517	5.508709373	21.08776939	-1.939937056	0.001616979	0.006175617	GSTU28	NC_003070.9	20038320	20039164	+	760	protein_coding	glutathione S-transferase TAU 28	GST_N
5008117	9.78812194	2.791952972	6	20.67580296	21.34901226	23.43077824	6.193358304	21.81853115	-1.823769893	0.001620362	0.00618421	MIR447a	NC_003075.7	1528134	1528370	-	237	miRNA	microRNA ath-MIR447a precursor	-
835401	30.34317801	16.75171783	24	58.92603842	43.71464415	47.88028597	23.69829862	50.17365618	-1.084876522	0.001623756	0.006194999	TRY	NC_003076.8	21582614	21584243	+	903	protein_coding	Homeodomain-like superfamily protein	Myb_DNA-binding
827370	20.55505607	27.91952972	29	52.72329754	53.88084047	49.91774495	25.82486193	52.17396098	-1.014244616	0.001624726	0.006197477	DL4365C	NC_003075.7	9387393	9391726	-	4105	protein_coding	P-loop containing nucleoside triphosphate hydrolases superfamily protein	DEAD
831310	30.34317801	16.75171783	17	60.99361872	45.74788342	36.67426159	21.36496528	47.80525458	-1.1627078	0.001677285	0.006379173	SAUR23	NC_003076.8	5975780	5976589	+	810	protein_coding	SAUR-like auxin-responsive protein family	-
833790	0	2.791952972	4	10.33790148	14.23267484	17.31840131	2.263984324	13.96299254	-2.626455282	0.001682101	0.006395264	F16F17.100	NC_003076.8	15199489	15201197	-	1422	protein_coding	S-adenosyl-L-methionine-dependent methyltransferases superfamily protein	-
842663	3.915248776	1.861301981	8	21.7095931	19.315773	15.28094233	4.592183586	18.76876948	-2.043106044	0.001686285	0.006406711	F2K11.6	NC_003070.9	23577329	23578486	+	1058	protein_coding	Receptor-like protein kinase-related family protein	-
832462	5.872873164	2.791952972	9	0	0	0	5.888275379	0	4.964305752	0.00169372	0.006432721	MZF18.15	NC_003076.8	8096256	8097847	+	1592	protein_coding	HXXXD-type acyl-transferase family protein	-
828718	46.98298531	37.22603963	39	18.60822266	24.39887116	6.112376932	41.06967498	16.37315692	1.326568056	0.001696517	0.006442223	F20B18.230	NC_003075.7	13236253	13238818	+	2329	protein_coding	Ankyrin repeat family protein / BTB/POZ domain-containing protein	BTB
3768799	29.36436582	16.75171783	40	70.29773005	52.86422084	53.9926629	28.70536122	59.05153793	-1.045722324	0.001738696	0.006587504	AT3G21050	NC_003074.8	7375158	7376420	+	1263	pseudogene	hypothetical protein	-
832110	9.78812194	6.514556935	16	2.067580296	0	0	10.76755963	0.689193432	3.974923287	0.001748667	0.006619542	F28I16.30	NC_003076.8	6720384	6722477	-	1250	protein_coding	Peroxidase superfamily protein	-
5008169	6.851685358	7.445207926	3	0	0	0	5.765631095	0	4.939603294	0.001780276	0.006728703	AT4G28397	NC_003075.7	14045924	14046689	+	659	protein_coding	non-specific lipid-transfer-like protein	-
834161	12.72455852	10.2371609	9	25.84475369	26.43211042	34.63680261	10.65390647	28.97122224	-1.443102254	0.001800684	0.006801131	MBK23.11	NC_003076.8	16632086	16634012	-	917	protein_coding	LURP-one-like protein (DUF567)	-
834073	7.830497552	11.16781189	6	18.60822266	26.43211042	31.58061415	8.332769814	25.54031574	-1.610814973	0.00180771	0.006824128	AGP24	NC_003076.8	16301072	16301748	+	677	protein_coding	arabinogalactan protein 24	-
3769598	3.915248776	2.791952972	1	14.47306207	13.21605521	14.26221284	2.569067249	13.98377671	-2.439089393	0.00189353	0.007110013	AT3G43715	NC_003074.8	15606866	15607606	-	741	pseudogene	hypothetical protein	-
3768689	2.936436582	5.583905944	1	12.40548177	18.29915337	16.29967182	3.173447509	15.66810232	-2.289063993	0.001901676	0.007136921	T27D6.1	NC_003071.7	5033540	5040002	+	6463	pseudogene	hypothetical protein	-
830040	31.32199021	25.12757675	15	38.25023547	56.93069936	58.06758085	23.81652232	51.08283856	-1.099267931	0.001910433	0.007167322	SAUR15	NC_003075.7	18126057	18126829	+	773	protein_coding	SAUR-like auxin-responsive protein family	-
837596	2.936436582	1.861301981	9	20.67580296	12.19943558	24.44950773	4.599246188	19.10824875	-2.067387715	0.002039581	0.007600936	XTH33	NC_003070.9	3479066	3481041	-	1208	protein_coding	xyloglucan:xyloglucosyl transferase 33	-
834768	290.7072216	293.1550621	269	108.5479655	125.0442147	122.2475386	284.2874279	118.6132396	1.261121336	6.79E-18	1.10E-16	ERF2	NC_003076.8	19171643	19172956	-	1314	protein_coding	ethylene responsive element binding factor 2	AP2
839490	24.47030485	29.7808317	19	50.65571724	46.76450305	51.95520392	24.41704552	49.79180807	-1.024590516	0.002057402	0.007654294	T6A9.34	NC_003070.9	469818	470693	+	423	protein_coding	protoporphyrinogen oxidase-like protein	-
827003	6.851685358	14.89041585	7	17.57443251	29.48196931	38.71172057	9.580700403	28.58937413	-1.570525969	0.002102062	0.007807147	F18A5.80	NC_003075.7	7953296	7955769	-	1388	protein_coding	RNA-binding protein	-
831705	8.809309746	7.445207926	9	32.04749458	20.33239263	22.41204875	8.418172557	24.93064532	-1.567544613	0.002144578	0.007946142	T20L15.140	NC_003076.8	337128	337914	+	693	protein_coding	Bifunctional inhibitor/lipid-transfer protein/seed storage 2S albumin superfamily protein	-
843456	4.89406097	6.514556935	5	0	0	0	5.469539302	0	4.862350964	0.002150662	0.007965981	KCS7	NC_003070.9	26828701	26830208	-	1508	protein_coding	3-ketoacyl-CoA synthase 7	-
3770588	17.61861949	21.40497279	29	6.202740887	4.066478526	10.18729489	22.67453076	6.8188381	1.732319024	0.002174324	0.008048169	MAPKKK21	NC_003075.7	17422538	17423953	-	1416	protein_coding	mitogen-activated protein kinase kinase kinase 21	Pkinase
827561	20.55505607	13.95976486	33	50.65571724	52.86422084	41.76790904	22.50494031	48.42928237	-1.111310917	0.002186636	0.008088257	T9A21.190	NC_003075.7	10130050	10132192	-	1687	protein_coding	Glycosyl hydrolase superfamily protein	Glyco_hydro_17
28719146	0.978812194	2.791952972	1	14.47306207	9.149576683	11.20602438	1.590255055	11.60955438	-2.852414898	0.002208406	0.008163255	AT3G08635	NC_003074.8	20794718	20795005	+	288	lncRNA	other RNA	-
814979	0	0	0	4.135160591	9.149576683	3.056188466	0	5.446975247	-4.93345561	0.002214232	0.008180639	AT2G04395	NC_003071.7	1528927	1529995	-	952	protein_coding	Nucleic acid-binding%2C OB-fold-like protein	-
822137	47.96179751	48.39385152	48	17.57443251	25.41549079	27.50569619	48.11854967	23.49853983	1.033210764	0.002293702	0.008444254	AT3G25510	NC_003074.8	9263795	9268972	-	4489	protein_coding	disease resistance protein (TIR-NBS-LRR class) family protein	NB-ARC
2745524	1.957624388	0.930650991	9	18.60822266	20.33239263	14.26221284	3.96275846	17.73427604	-2.178943173	0.002296241	0.008449333	AT2G14247	NC_003071.7	6034282	6035375	+	1094	protein_coding	Expressed protein	-
814881	0	0.930650991	0	4.135160591	12.19943558	7.131106421	0.310216997	7.821900863	-4.494068991	0.002312279	0.008501187	UPS4	NC_003071.7	1069491	1071421	+	1361	protein_coding	ureide permease 4	-
831366	6.851685358	6.514556935	3	0	0	0	5.455414098	0	4.859325896	0.002356436	0.00865043	F8M21.30	NC_003076.8	4908651	4910920	+	1758	protein_coding	Galactose mutarotase-like superfamily protein	Aldose_epim
831896	5.872873164	14.89041585	5	39.28402562	22.36563189	19.35586028	8.587763005	27.00183926	-1.642015815	0.00240546	0.008818539	T7H20.220	NC_003076.8	427642	430695	+	2025	protein_coding	Transmembrane amino acid transporter family protein	Aa_trans
832764	45.02536092	44.67124755	74	19.64201281	30.49858894	29.54315517	54.56553616	26.56125231	1.035906331	0.002417125	0.008856846	RLP53	NC_003076.8	9521978	9525478	-	3267	protein_coding	receptor like protein 53	LRRNT_2
3768478	19.57624388	26.98887873	21	43.41918621	63.03041715	36.67426159	22.52170754	47.70795498	-1.080861264	0.002435887	0.008915125	T1D16.14	NC_003071.7	11159481	11162392	+	2828	transcribed_pseudogene	pseudogene of Polynucleotidyl transferase%2C ribonuclease H-like superfamily protein~AT2G26220.2	-
3766777	16.6398073	13.02911387	14	3.101370443	0	5.093647443	14.55630706	2.731672629	2.414515486	0.002470125	0.009028335	AT1G21525	NC_003070.9	7537075	7537650	-	576	transcribed_pseudogene	pseudogene of hypothetical protein~AT1G21525.1	-
829724	0.978812194	0	0	6.202740887	8.132957052	8.149835909	0.326270731	7.495177949	-4.431998376	0.002503038	0.009142514	F8D20.230	NC_003075.7	16927730	16929224	+	1495	protein_coding	DUF241 domain protein%2C putative (DUF241)	-
832476	32.3008024	27.91952972	24	10.33790148	14.23267484	6.112376932	28.07344404	10.22765108	1.456925532	0.002539494	0.009264827	WRKY30	NC_003076.8	8153115	8154710	-	1290	protein_coding	WRKY DNA-binding protein 30	WRKY
28719213	22.51268046	14.89041585	13	25.84475369	35.5816871	60.10503983	16.8010321	40.51049354	-1.270462937	0.002545131	0.009282292	AT3G09415	NC_003074.8	22365705	22366487	-	783	lncRNA	other RNA	-
836574	20.55505607	15.82106684	9	41.35160591	36.59830673	30.56188466	15.12537431	36.1705991	-1.255211419	0.002567234	0.009350414	XND1	NC_003076.8	25794957	25797031	+	1446	protein_coding	xylem NAC domain 1	NAM
832111	0	0	0	3.101370443	13.21605521	1.018729489	0	5.77871838	-5.019024416	0.002614815	0.00950154	F28I16.40	NC_003076.8	6724076	6725966	-	1372	protein_coding	Peroxidase superfamily protein	-
826862	43.06773654	36.29538864	34	19.64201281	19.315773	10.18729489	37.78770839	16.38169356	1.206426382	0.002629768	0.009546295	T1P17.90	NC_003075.7	7413990	7414955	-	966	protein_coding	Bifunctional inhibitor/lipid-transfer protein/seed storage 2S albumin superfamily protein	-
28718420	31.32199021	29.7808317	53	18.60822266	12.19943558	17.31840131	38.03427397	16.04201985	1.243769682	0.002630373	0.009546295	AT3G00720	NC_003074.8	15971634	15972599	+	966	misc_RNA	novel transcribed region~AT3G00720.1	-
823929	51.87704628	71.66012629	46	129.2237685	131.1439325	123.2662681	56.51239086	127.8779897	-1.174497302	1.05E-07	7.77E-07	ABCA4	NC_003074.8	17606359	17611065	+	3058	protein_coding	ATP binding cassette subfamily A4	ABC_tran
822252	34.25842679	36.29538864	25	13.43927192	8.132957052	16.29967182	31.85127181	12.62396693	1.337014508	0.002727098	0.00985382	AT3G26470	NC_003074.8	9685932	9687642	+	1620	protein_coding	Powdery mildew resistance protein%2C RPW8 domain-containing protein	-
823671	11.74574633	7.445207926	4	1.033790148	0	0	7.730318085	0.344596716	4.399409236	0.002844383	0.010240975	L-type_lectin_receptor_kinase_I.1	NC_003074.8	16632261	16634569	-	2309	protein_coding	Concanavalin A-like lectin protein kinase family protein	Pkinase_Tyr
821191	10.76693413	14.89041585	16	32.04749458	37.61492636	29.54315517	13.88578333	33.06852537	-1.251864362	0.002867501	0.010318543	ICME-LIKE2	NC_003074.8	489670	494958	-	3878	protein_coding	alpha/beta-Hydrolases superfamily protein	COesterase
829121	4.89406097	3.722603963	7	0	0	0	5.205554978	0	4.787866711	0.002912498	0.010461433	F6G3.10	NC_003075.7	14664941	14665583	-	643	protein_coding	fasciclin-like arabinogalactan protein	-
28720182	8.809309746	4.653254954	10	29.97991429	22.36563189	18.3371308	7.8208549	23.56089232	-1.596865136	0.002930797	0.010515057	AT4G25707	NC_003075.7	13096860	13098088	-	1229	protein_coding	splicing factor 3A subunit	-
838806	5.872873164	2.791952972	7	0	0	0	5.221608712	0	4.791527157	0.003018542	0.010794958	DD46	NC_003070.9	7750994	7753519	-	1522	protein_coding	Galactosyltransferase family protein	Galactosyl_T
28716950	7.830497552	7.445207926	7	1.033790148	0	0	7.425235159	0.344596716	4.340634488	0.00303345	0.0108424	AT1G08943	NC_003070.9	25279058	25279877	-	635	misc_RNA	novel transcribed region%3B detected in carpel%2C leaf%2C dark-grown seedling%2C light-grown seedling%2C flower%2C pollen%2C aerial%2C shoot apical meristem~AT1G08943.1	-
843120	23.49149266	16.75171783	17	9.30411133	4.066478526	2.037458977	19.08107016	5.136016278	1.896211326	0.003057547	0.010921382	T23K23.23	NC_003070.9	25473544	25474140	+	597	protein_coding	hypothetical protein	-
821270	36.21605118	40.0179926	50	27.91233399	9.149576683	18.3371308	42.07801459	18.46634716	1.189164727	0.003145447	0.011215186	WRKY45	NC_003074.8	325952	327412	-	1359	protein_coding	WRKY DNA-binding protein 45	WRKY
10723059	15.6609951	26.05822774	23	8.270321182	5.083098157	7.131106421	21.57307428	6.828175253	1.661692732	0.003157798	0.011257384	AT3G21351	NC_003074.8	7518784	7519477	+	596	protein_coding	transmembrane protein	-
3767615	5.872873164	8.375858917	8	29.97991429	19.315773	18.3371308	7.416244027	22.54427269	-1.602147827	0.00318141	0.011337861	F23N19.24	NC_003070.9	23267841	23268634	-	794	transcribed_pseudogene	pseudogene of RNA-directed DNA polymerase (reverse transcriptase)-related family protein~AT1G62835.1	-
6240732	3.915248776	7.445207926	4	0	0	0	5.120152234	0	4.768576461	0.00320409	0.011411241	TAS4	NC_003074.8	9417551	9418705	-	1155	ncRNA	other RNA	-
814822	8.809309746	13.95976486	19	1.033790148	3.049858894	4.074917955	13.92302487	2.719522332	2.352446892	0.003228418	0.011486647	GSTF3	NC_003071.7	851156	852321	-	1046	protein_coding	glutathione S-transferase F3	GST_C
838273	12.72455852	28.85018071	7	35.14886502	33.54844784	52.97393341	16.19157974	40.55708209	-1.315742873	0.003236036	0.011510005	F20D23.27	NC_003070.9	5822309	5824464	+	1727	protein_coding	hypothetical protein	-
829631	12.72455852	16.75171783	10	39.28402562	26.43211042	30.56188466	13.15875879	32.09267356	-1.28149918	0.003246991	0.011545209	F11I11.30	NC_003075.7	16594362	16595153	+	792	protein_coding	SAUR-like auxin-responsive protein family	Auxin_inducible
834194	0.978812194	13.02911387	3	0	0	0	5.669308688	0	4.918563747	0.003315897	0.011774883	K16L22.18	NC_003076.8	16764211	16766702	-	1231	protein_coding	GDSL-like Lipase/Acylhydrolase superfamily protein	Lipase_GDSL
832619	4.89406097	10.2371609	7	0	0	1.018729489	7.377073956	0.339576496	4.333139162	0.003323224	0.01179515	F18G18.190	NC_003076.8	8856917	8858476	+	1395	protein_coding	Cytochrome bd ubiquinol oxidase%2C 14kDa subunit	-
832490	13.70337072	13.02911387	11	0	5.083098157	1.018729489	12.57749486	2.033942549	2.623548687	0.003459161	0.012237866	MOP9.4	NC_003076.8	8228829	8230964	+	1582	protein_coding	Lipase class 3-related protein	Lipase_3
834294	51.87704628	40.94864359	50	20.67580296	31.51520858	18.3371308	47.60856329	23.50938078	1.016414087	0.003507317	0.012386171	MBD2.2	NC_003076.8	17176293	17178130	+	1668	protein_coding	HXXXD-type acyl-transferase family protein	-
840418	10.76693413	22.33562378	12	2.067580296	4.066478526	4.074917955	15.03418597	3.402992259	2.144838918	0.00374151	0.013113595	acyl-lipid_thioesterase_1	NC_003070.9	12947517	12948849	-	884	protein_coding	Thioesterase superfamily protein	4HBT
816362	22.51268046	13.02911387	11	47.5543468	36.59830673	25.46823722	15.51393144	36.54029692	-1.235767542	0.003787173	0.013262997	PERK4	NC_003071.7	8005003	8008681	-	3063	protein_coding	roline-rich extensin-like receptor kinase 4	Pkinase
5008033	5.872873164	3.722603963	3	25.84475369	10.16619631	14.26221284	4.198492376	16.75772095	-1.995782753	0.00379688	0.01329273	MIR169k	NC_003074.8	9875525	9875737	-	213	miRNA	microRNA ath-MIR169k precursor	-
820229	1.957624388	3.722603963	5	19.64201281	11.18281595	14.26221284	3.560076117	15.02901387	-2.078907054	0.003824197	0.013373363	CAT7	NC_003074.8	3313953	3317340	+	1984	protein_coding	cationic amino acid transporter 7	-
832871	29.36436582	34.43408666	32	13.43927192	16.2659141	11.20602438	31.93281749	13.63707013	1.227885961	0.00385104	0.013460772	F15F15.80	NC_003076.8	10024623	10026051	+	1093	protein_coding	Polyketide cyclase/dehydrase and lipid transport superfamily protein	-
825225	52.85585848	82.82793817	37	35.14886502	22.36563189	28.52442568	57.56126555	28.67964087	1.008792701	0.003861673	0.013495777	AT3G60540	NC_003074.8	22374864	22375916	-	1053	protein_coding	Preprotein translocase Sec%2C Sec61-beta subunit protein	-
823823	5.872873164	7.445207926	4	20.67580296	21.34901226	15.28094233	5.772693697	19.10191918	-1.720831435	0.003870081	0.013520836	AT3G46700	NC_003074.8	17200167	17202074	-	1833	protein_coding	UDP-Glycosyltransferase superfamily protein	UDPGT
5008006	9.78812194	5.583905944	6	0	1.016619631	0	7.124009295	0.33887321	4.280001556	0.003871366	0.013523164	AT3G17675	NC_003074.8	6042244	6042850	-	390	protein_coding	Cupredoxin superfamily protein	Cu_bind_like
817458	1.957624388	12.09846288	2	0	0	0	5.352029089	0	4.835889493	0.003891565	0.013585033	GLR2.9	NC_003071.7	12501092	12504944	-	2855	protein_coding	glutamate receptor 2.9	Lig_chan
817017	4.89406097	3.722603963	6	0	0	0	4.872221644	0	4.692841105	0.003990627	0.013882046	F27C12.28	NC_003071.7	10571054	10572636	-	1340	protein_coding	Peroxidase superfamily protein	-
827731	17.61861949	9.306509907	17	24.81096355	54.8974601	27.50569619	14.6417098	35.73803995	-1.292221895	0.00404	0.014040381	F9H3.13	NC_003075.7	1553092	1556704	+	2501	protein_coding	Ankyrin repeat family protein	-
831877	24.47030485	22.33562378	16	43.41918621	48.79774231	36.67426159	20.93530954	42.96373004	-1.035410922	0.004059438	0.014103449	LAC8	NC_003076.8	13128	16236	-	2115	protein_coding	laccase 8	-
834024	3.915248776	5.583905944	5	0	0	0	4.833051573	0	4.683448045	0.004094041	0.014196574	SWEET8	NC_003076.8	16089678	16091797	+	1158	protein_coding	Nodulin MtN3 family protein	-
844113	6.851685358	18.61301981	10	39.28402562	31.51520858	21.39331926	11.82156839	30.73085115	-1.371114853	0.004106339	0.014232483	AT1G77765	NC_003070.9	29244775	29246281	+	1156	protein_coding	transmembrane protein	-
825661	15.6609951	10.2371609	15	29.97991429	34.56506747	30.56188466	13.63271867	31.70228881	-1.221014207	0.004122147	0.014282859	T5L23.10	NC_003075.7	1604886	1607496	+	1769	protein_coding	Metallo-hydrolase/oxidoreductase superfamily protein	-
830011	10.76693413	19.54367081	19	7.236531035	2.033239263	3.056188466	16.43686831	4.108652921	2.004146143	0.004150715	0.014370463	F20M13.100	NC_003075.7	18023121	18025027	+	1490	protein_coding	FAD/NAD(P)-binding oxidoreductase family protein	FAD_binding_3
834475	30.34317801	35.36473765	29	17.57443251	9.149576683	13.24348335	31.56930522	13.32249752	1.246898873	0.004222591	0.014589074	DUR	NC_003076.8	17920456	17923802	+	1927	protein_coding	NAD(P)-binding Rossmann-fold superfamily protein	-
839540	19.57624388	27.91952972	21	40.31781576	65.06365641	35.6555321	22.83192453	47.01233476	-1.039849219	0.004248575	0.014662619	ARABIDOPSIS_TOXICOS_EN_LEVADURA_1	NC_003070.9	1167288	1169034	-	1747	protein_coding	RING/U-box superfamily protein	-
816915	2.936436582	5.583905944	6	0	0	0	4.840114175	0	4.685121292	0.004255286	0.014676504	T29E15.3	NC_003071.7	10143468	10144714	+	831	protein_coding	PapD-like superfamily protein	Motile_Sperm
841798	12.72455852	11.16781189	7	0	2.033239263	2.037458977	10.2974568	1.356899413	2.919856843	0.004296974	0.014808598	AT1G53625	NC_003070.9	20014379	20015038	-	660	protein_coding	hypothetical protein	-
830981	6.851685358	4.653254954	3	0	0	0	4.834980104	0	4.683946718	0.004322732	0.014887973	T5K6.3	NC_003076.8	3542139	3544780	+	1708	protein_coding	Exostosin family protein	-
828866	6.851685358	2.791952972	0	17.57443251	10.16619631	17.31840131	3.21454611	15.01967671	-2.220012007	0.004451628	0.015276511	T29A15.60	NC_003075.7	13763410	13765064	-	1655	protein_coding	UDP-Glycosyltransferase superfamily protein	UDPGT
822509	5.872873164	2.791952972	1	13.43927192	18.29915337	11.20602438	3.221608712	14.31481655	-2.149642574	0.004542565	0.015542189	AT3G28770	NC_003074.8	10796695	10803453	+	6564	protein_coding	transmembrane protein%2C putative (DUF1216)	-
6241144	21.53386827	24.19692576	18	39.28402562	41.68140489	46.86155648	21.24359801	42.60899566	-1.002065171	0.004660637	0.01591128	AT1G68238	NC_003070.9	25574381	25574835	+	455	protein_coding	transmembrane protein	-
826866	30.34317801	15.82106684	14	46.52055665	38.631546	41.76790904	20.05474829	42.30667056	-1.077557859	0.004728898	0.016114312	T1P17.130	NC_003075.7	7429705	7432027	-	1824	protein_coding	hypothetical protein	-
841744	43.06773654	22.33562378	26	13.43927192	14.23267484	9.168565398	30.46778677	12.28017072	1.309979737	0.00472896	0.016114312	F8L10.4	NC_003070.9	19786900	19789150	-	1652	protein_coding	Core-2/I-branching beta-1%2C6-N-acetylglucosaminyltransferase family protein	-
835280	43.06773654	23.26627477	27	14.47306207	16.2659141	6.112376932	31.1113371	12.28378437	1.340024261	0.004749586	0.016161908	AtDTX50	NC_003076.8	21138703	21140876	+	2174	protein_coding	MATE efflux family protein	MatE
842662	3.915248776	3.722603963	3	17.57443251	13.21605521	12.22475386	3.545950913	14.33841386	-2.013570955	0.004861584	0.016509584	F2K11.7	NC_003070.9	23575263	23576468	+	1154	protein_coding	Receptor-like protein kinase-related family protein	-
843497	3.915248776	1.861301981	1	6.202740887	18.29915337	12.22475386	2.258850253	12.24221604	-2.438241968	0.004969214	0.016830612	AGL12	NC_003070.9	26952545	26955127	-	1182	protein_coding	AGAMOUS-like 12	SRF-TF
834188	18.59743169	14.89041585	6	0	5.083098157	2.037458977	13.16261585	2.373519045	2.468280267	0.005074471	0.017143403	K16L22.11	NC_003076.8	16743636	16745519	-	1703	protein_coding	RNI-like superfamily protein	LRR_2
837819	6.851685358	0	2	16.54064236	12.19943558	13.24348335	2.950561786	13.99452043	-2.25706038	0.005413239	0.018182291	T12C24.16	NC_003070.9	4298666	4299571	+	906	protein_coding	Integrase-type DNA-binding superfamily protein	AP2
844316	10.76693413	18.61301981	11	34.11507488	25.41549079	34.63680261	13.45998465	31.38912276	-1.216292153	0.005439598	0.018268018	F20B17.20	NC_003070.9	30014233	30015392	+	1160	protein_coding	CASP-like protein (DUF1677)	-
843689	1.957624388	0	4	12.40548177	11.18281595	10.18729489	1.985874796	11.25853087	-2.524764444	0.005449462	0.01829552	T9L24.29	NC_003070.9	27647756	27648709	-	730	protein_coding	Bifunctional inhibitor/lipid-transfer protein/seed storage 2S albumin superfamily protein	-
830923	1.957624388	2.791952972	4	10.33790148	11.18281595	17.31840131	2.916525787	12.94637291	-2.153422547	0.005659223	0.018903881	F12B17.70	NC_003076.8	3347381	3350071	+	2194	protein_coding	plant/protein (Protein of unknown function%2C DUF599)	-
819426	21.53386827	8.375858917	11	27.91233399	33.54844784	34.63680261	13.63657573	32.03252815	-1.235503269	0.005707545	0.01904491	EDA4	NC_003071.7	19686333	19687664	+	932	protein_coding	Bifunctional inhibitor/lipid-transfer protein/seed storage 2S albumin superfamily protein	-
822190	0	0	0	3.101370443	4.066478526	6.112376932	0	4.426741967	-4.634195435	0.005715066	0.019058364	AT3G25930	NC_003074.8	9492765	9494302	-	1163	protein_coding	Adenine nucleotide alpha hydrolases-like superfamily protein	-
818171	8.809309746	18.61301981	13	4.135160591	3.049858894	2.037458977	13.47410985	3.074159488	2.135651422	0.005767614	0.019218929	YLS9	NC_003071.7	15110492	15111539	+	1048	protein_coding	Late embryogenesis abundant (LEA) hydroxyproline-rich glycoprotein family	-
843439	18.59743169	23.26627477	31	9.30411133	8.132957052	10.18729489	24.28790215	9.20812109	1.398317406	0.005836485	0.019418104	F15H11.19	NC_003070.9	26768792	26770177	-	1194	protein_coding	Chaperone DnaJ-domain superfamily protein	DnaJ
817427	12.72455852	11.16781189	7	22.74338325	29.48196931	25.46823722	10.2974568	25.89786326	-1.328248688	0.005885827	0.019562114	F8N16.7	NC_003071.7	12339851	12343443	-	2801	protein_coding	P-hydroxybenzoic acid efflux pump subunit	-
820589	21.53386827	30.71148269	42	18.60822266	8.132957052	12.22475386	31.41511699	12.98864453	1.274764401	0.005902379	0.01961116	NAP1%3B4	NC_003074.8	4526220	4528646	+	1425	protein_coding	nucleosome assembly protein1%3B4	-
3770699	36.21605118	38.15669062	42	13.43927192	18.29915337	24.44950773	38.79091393	18.72931101	1.049176914	0.006021359	0.019970033	AT5G13205	NC_003076.8	4208521	4212591	-	4071	pseudogene	hypothetical protein	RVT_2
3768593	18.59743169	13.02911387	13	34.11507488	35.5816871	28.52442568	14.87551519	32.74039589	-1.138861271	0.006025298	0.01997703	AT2G31751	NC_003071.7	13497140	13502275	-	4798	lncRNA	other RNA	-
835731	14.68218291	10.2371609	6	23.7771734	31.51520858	23.43077824	10.30644794	26.2410534	-1.346574829	0.00609879	0.020199236	EXPA14	NC_003076.8	22808641	22810747	+	1706	protein_coding	expansin A14	-
827486	4.89406097	9.306509907	11	0	2.033239263	0	8.400190292	0.677746421	3.624528203	0.006116984	0.020250285	DL4865W	NC_003075.7	9831077	9833138	+	1623	protein_coding	Protein kinase superfamily protein	Pkinase_Tyr
825091	24.47030485	26.98887873	31	12.40548177	7.11633742	14.26221284	27.48639453	11.26134401	1.287390924	0.006169687	0.020400028	PRN	NC_003074.8	21893812	21895789	+	1545	protein_coding	pirin	-
829494	5.872873164	3.722603963	5	16.54064236	18.29915337	14.26221284	4.865159042	16.36733619	-1.753560493	0.006184859	0.020443216	T16L1.40	NC_003075.7	16134366	16135134	+	769	protein_coding	Bifunctional inhibitor/lipid-transfer protein/seed storage 2S albumin superfamily protein	-
829876	0	0.930650991	4	12.40548177	13.21605521	6.112376932	1.64355033	10.5779713	-2.701871394	0.006192512	0.020463109	AP22.71	NC_003075.7	17515042	17516162	+	866	protein_coding	Cold acclimation protein WCOR413 family	-
827084	26.42792924	21.40497279	27	8.270321182	10.16619631	11.20602438	24.94430068	9.880847291	1.334213484	0.006296197	0.020758635	DL3235W	NC_003075.7	8289610	8292203	+	2270	protein_coding	Ankyrin repeat family protein	-
816383	20.55505607	31.64213368	37	11.37169163	12.19943558	14.26221284	29.73239659	12.61111335	1.23676517	0.00631025	0.020798689	MSF3.6	NC_003071.7	8094614	8095779	+	1166	protein_coding	transmembrane protein	-
838223	12.72455852	14.89041585	24	34.11507488	34.56506747	40.74917955	17.20499146	36.47644063	-1.08747631	0.006337325	0.02088163	ASL9	NC_003070.9	5651268	5652883	-	744	protein_coding	ASYMMETRIC LEAVES 2-like 9	-
825341	15.6609951	19.54367081	26	44.45297635	34.56506747	43.80536801	20.4015553	40.94113728	-1.006327948	0.006400493	0.021064352	AT3G61680	NC_003074.8	22823423	22827171	+	2901	protein_coding	alpha/beta-Hydrolases superfamily protein	Lipase_3
836197	59.70754384	17.68236882	29	10.33790148	22.36563189	8.149835909	35.46330422	13.61778976	1.378259047	0.006423846	0.021128475	MAE1.1	NC_003076.8	24438078	24442287	+	2831	protein_coding	P-loop containing nucleoside triphosphate hydrolases superfamily protein	-
836171	5.872873164	5.583905944	2	0	0	0	4.485593036	0	4.577340897	0.006499836	0.021346796	cPT8	NC_003076.8	24328757	24329785	+	1029	protein_coding	Undecaprenyl pyrophosphate synthetase family protein	Prenyltransf
840420	21.53386827	16.75171783	13	7.236531035	4.066478526	4.074917955	17.09519537	5.125975838	1.739897871	0.006530245	0.021426815	MLP168	NC_003070.9	12956119	12957090	-	831	protein_coding	MLP-like protein 168	-
827631	36.21605118	27.91952972	31	16.54064236	14.23267484	12.22475386	31.7118603	14.33269036	1.145486308	0.006594509	0.021601987	AG	NC_003075.7	10382856	10388539	+	2076	protein_coding	K-box region and MADS-box transcription factor family protein	K-box
822011	0	0	0	3.101370443	8.132957052	2.037458977	0	4.423928824	-4.633426827	0.006622334	0.02168663	AT3G24240	NC_003074.8	8780238	8784453	+	4042	protein_coding	Leucine-rich repeat receptor-like protein kinase family protein	Pkinase_Tyr
838467	3.915248776	3.722603963	12	0	1.016619631	0	6.545950913	0.33887321	4.154944225	0.006636504	0.021726518	WRKY61	NC_003070.9	6508797	6511397	+	1885	protein_coding	WRKY DNA-binding protein 61	WRKY
837255	43.06773654	34.43408666	22	21.7095931	12.19943558	8.149835909	33.1672744	14.01962153	1.244994714	0.006638711	0.021730489	HAI2	NC_003070.9	2280746	2282828	-	1906	protein_coding	highly ABA-induced PP2C protein 2	PP2C
817486	7.830497552	15.82106684	6	1.033790148	3.049858894	0	9.883854798	1.361216347	2.862012687	0.006761657	0.022089899	F16P2.25	NC_003071.7	12606012	12607618	+	1109	protein_coding	NAD(P)-binding Rossmann-fold superfamily protein	-
814986	6.851685358	7.445207926	10	0	0	2.037458977	8.098964428	0.679152992	3.570339845	0.006859088	0.02235825	T1O3.13	NC_003071.7	1547538	1548999	-	1462	pseudogene	hypothetical protein	-
823642	9.78812194	14.89041585	10	33.08128473	34.56506747	17.31840131	11.5595126	28.3215845	-1.288842626	0.006860173	0.02235825	AtSULT202B1	NC_003074.8	16486274	16487484	-	1211	protein_coding	P-loop containing nucleoside triphosphate hydrolases superfamily protein	Sulfotransfer_1
827176	5.872873164	10.2371609	10	1.033790148	2.033239263	0	8.703344687	1.022343137	3.089626709	0.007050744	0.022914394	scpl30	NC_003075.7	8625830	8629620	+	1581	protein_coding	serine carboxypeptidase-like 30	Peptidase_S10
835813	1.957624388	0.930650991	1	8.270321182	17.28253373	3.056188466	1.296091793	9.536347794	-2.882567919	0.007450145	0.024026552	EIR1	NC_003076.8	23100516	23105228	+	3116	protein_coding	Auxin efflux carrier family protein	-
2746219	28.38555363	27.91952972	21	13.43927192	8.132957052	10.18729489	25.76836112	10.58650795	1.285493928	0.007641902	0.024572414	AT5G67245	NC_003076.8	26829150	26829846	-	697	protein_coding	hypothetical protein	-
816363	0.978812194	0	3	8.270321182	12.19943558	7.131106421	1.326270731	9.200287727	-2.819455033	0.007682599	0.02468148	F24H14.17	NC_003071.7	8009101	8011277	-	2042	protein_coding	Major facilitator superfamily protein	Sugar_tr
817155	20.55505607	26.05822774	28	10.33790148	14.23267484	4.074917955	24.8710946	9.548498091	1.381128776	0.007722202	0.024790481	HSFA2	NC_003071.7	11135624	11137792	+	1876	protein_coding	heat shock transcription factor A2	HSF_DNA-bind
837944	20.55505607	14.89041585	18	3.101370443	3.049858894	10.18729489	17.81515731	5.446174741	1.707491411	0.007862759	0.025193582	F16A14.5	NC_003070.9	4739693	4741189	-	1302	protein_coding	Carbohydrate-binding X8 domain superfamily protein	-
28716229	0	0	0	1.033790148	9.149576683	3.056188466	0	4.413185099	-4.630507395	0.007885187	0.025261738	AT1G05023	NC_003070.9	4694951	4695230	+	280	lncRNA	other RNA	-
816325	13.70337072	14.89041585	11	26.87854384	36.59830673	25.46823722	13.19792886	29.6483626	-1.165667613	0.007964834	0.02549447	SRS4	NC_003071.7	7876544	7878072	-	1238	protein_coding	SHI-related sequence 4	-
28720712	13.70337072	9.306509907	8	0	4.066478526	1.018729489	10.33662687	1.695069338	2.60298445	0.007968325	0.025498172	K18I23.10	NC_003076.8	1569855	1570609	-	755	protein_coding	hypothetical protein	-
832664	3.915248776	4.653254954	4	0	0	0	4.189501243	0	4.477246078	0.00802271	0.025628479	T1N24.4	NC_003076.8	9057793	9059963	-	1538	protein_coding	AslB%2C putative (DUF239)	-
838107	8.809309746	5.583905944	6	16.54064236	24.39887116	17.31840131	6.797738564	19.41930494	-1.516310278	0.008092476	0.02581981	GLYI4	NC_003070.9	5290582	5292582	+	1193	protein_coding	Lactoylglutathione lyase / glyoxalase I family protein	Glyoxalase
3768408	0.978812194	3.722603963	2	6.202740887	8.132957052	20.37458977	2.233805386	11.5700959	-2.363540491	0.008186151	0.026087795	MJB20.5	NC_003071.7	7598985	7602121	-	3137	pseudogene	hypothetical protein	rve
28717266	31.32199021	22.33562378	23	12.40548177	9.149576683	10.18729489	25.552538	10.58078445	1.272134943	0.008218436	0.026183457	AT1G25277	NC_003070.9	8861734	8862797	+	983	protein_coding	hypothetical protein	-
821065	10.76693413	15.82106684	6	46.52055665	17.28253373	21.39331926	10.86266699	28.39880322	-1.379184111	0.008278565	0.026359645	F16B3.13	NC_003074.8	519211	521793	+	1203	protein_coding	mental retardation GTPase activating protein	-
829514	0	0.930650991	0	7.236531035	4.066478526	6.112376932	0.310216997	5.805128831	-4.062623457	0.008319161	0.02647733	AT4G33720	NC_003075.7	16182743	16183619	+	877	protein_coding	CAP (Cysteine-rich secretory proteins%2C Antigen 5%2C and Pathogenesis-related 1 protein) superfamily protein	SCP
6240736	30.34317801	41.87929458	29	17.57443251	16.2659141	14.26221284	33.7408242	16.03418649	1.075687213	0.008380864	0.026642661	AT1G53887	NC_003070.9	20122332	20123140	-	809	protein_coding	hypothetical protein	-
842199	7.830497552	10.2371609	2	11.37169163	29.48196931	21.39331926	6.689219483	20.7489934	-1.624944737	0.00839867	0.026687613	HO4	NC_003070.9	21627758	21630118	-	1231	protein_coding	heme oxygenase 4	-
839183	5.872873164	8.375858917	9	0	0	2.037458977	7.74957736	0.679152992	3.507750161	0.008464975	0.026870944	T1K7.21	NC_003070.9	9138604	9140439	-	1836	protein_coding	FAD-binding Berberine family protein	BBE
825869	5.872873164	8.375858917	4	18.60822266	19.315773	16.29967182	6.082910694	18.07455583	-1.56455567	0.008673514	0.027473043	LpxD1	NC_003075.7	2682613	2685896	+	2377	protein_coding	Trimeric LpxA-like enzymes superfamily protein	Hexapep
834874	1.957624388	3.722603963	7	0	0	0	4.226742784	0	4.487580304	0.00879968	0.027828288	MIF21.10	NC_003076.8	19548414	19549141	+	728	protein_coding	prolamin-like protein (DUF1278)	-
814648	9.78812194	11.16781189	8	2.067580296	2.033239263	1.018729489	9.651977943	1.706516349	2.501987254	0.008902929	0.028113676	IAA32	NC_003071.7	117969	120095	+	1868	protein_coding	indole-3-acetic acid inducible 32	Pkinase
3769745	8.809309746	13.02911387	7	0	4.066478526	0	9.612807872	1.355492842	2.822536775	0.008916498	0.028142426	F27H5.6	NC_003074.8	22232512	22236531	+	4020	pseudogene	hypothetical protein	rve
832241	13.70337072	24.19692576	28	12.40548177	4.066478526	7.131106421	21.96676549	7.867688907	1.483362167	0.009085162	0.028602746	AGO9	NC_003076.8	7192239	7198381	+	3075	protein_coding	Argonaute family protein	Piwi
822463	42.08892434	24.19692576	45	92.00732315	78.27971162	96.77930142	37.09528337	89.02211207	-1.267362877	3.88E-06	2.35E-05	ABCB15	NC_003074.8	10593690	10599042	-	4221	protein_coding	ABC transporter family protein	ABC_membrane
28720188	0	0	0	2.067580296	7.11633742	3.056188466	0	4.080035394	-4.516939293	0.009175	0.028835714	AT4G28755	NC_003075.7	14203626	14204377	+	285	protein_coding	hypothetical protein	-
835121	9.78812194	22.33562378	13	87.87216256	12.19943558	169.1090951	15.04124857	89.72689775	-2.575456547	0.00922518	0.028980915	MFB16.3	NC_003076.8	20571681	20575250	-	2085	protein_coding	CBS / octicosapeptide/Phox/Bemp1 (PB1) domains-containing protein	CBS
821863	46.00417312	50.2551535	19	25.84475369	16.2659141	8.149835909	38.41977554	16.75350124	1.201119567	0.00922914	0.028989187	ACA13	NC_003074.8	8116292	8119490	-	3199	protein_coding	ATPase E1-E2 type family protein / haloacid dehalogenase-like hydrolase family protein	Cation_ATPase_C
814850	7.830497552	1.861301981	3	0	0	0	4.230599845	0	4.488808782	0.009241793	0.02902042	FUT2	NC_003071.7	968269	970232	-	1900	protein_coding	fucosyltransferase 2	-
829436	9.78812194	6.514556935	13	33.08128473	16.2659141	24.44950773	9.767559625	24.59890219	-1.337031236	0.009289512	0.029157855	F26P21.110	NC_003075.7	15920230	15923010	+	1486	protein_coding	Transducin/WD40 repeat-like superfamily protein	WD40
836172	3.915248776	6.514556935	2	0	0	0	4.14326857	0	4.464210227	0.009342529	0.029311632	cPT9	NC_003076.8	24330338	24331768	+	1269	protein_coding	Undecaprenyl pyrophosphate synthetase family protein	Prenyltransf
28718279	4.89406097	5.583905944	7	13.43927192	17.28253373	21.39331926	5.825988971	17.37170831	-1.578206439	0.009511758	0.029757106	AT2G16367	NC_003071.7	7079650	7080075	-	426	transcribed_pseudogene	AT2G16367.1	-
822487	13.70337072	8.375858917	5	2.067580296	1.016619631	1.018729489	9.026409878	1.367643139	2.725705668	0.009540465	0.029829827	AT3G28570	NC_003074.8	10710405	10712028	+	1624	protein_coding	P-loop containing nucleoside triphosphate hydrolases superfamily protein	AAA
829479	13.70337072	8.375858917	11	32.04749458	25.41549079	20.37458977	11.02640988	25.94585838	-1.236771025	0.009744591	0.030415823	F17M5.180	NC_003075.7	16084713	16086388	+	1404	protein_coding	Peroxidase superfamily protein	-
830854	0	0	0	7.236531035	3.049858894	9.168565398	0	6.484985109	-5.184380492	0.000823638	0.003358192	ABCF2	NC_003076.8	3097555	3100291	-	2175	protein_coding	ABC transporter family protein	ABC_tran
28720312	12.72455852	4.653254954	10	0	2.033239263	2.037458977	9.125937825	1.356899413	2.741920377	0.009962282	0.031019955	AT5G00790	NC_003076.8	288329	288574	-	246	lncRNA	other RNA	-
28717423	0	0	0	1.033790148	5.083098157	6.112376932	0	4.076421746	-4.515874386	0.009975037	0.031046395	AT1G74205	NC_003070.9	27909074	27910019	-	528	lncRNA	other RNA	-
830590	1.957624388	0.930650991	0	6.202740887	8.132957052	9.168565398	0.96275846	7.834754445	-3.018401333	0.009992327	0.031095779	MOJ9.16	NC_003076.8	2169425	2170606	+	1182	protein_coding	MIZU-KUSSEI-like protein (Protein of unknown function%2C DUF617)	-
837028	20.55505607	9.306509907	23	37.21644532	41.68140489	30.56188466	17.62052199	36.48657829	-1.056094767	0.010006464	0.031126471	RCI3	NC_003070.9	1529767	1531484	+	1254	protein_coding	Peroxidase superfamily protein	-
3769845	0.978812194	0.930650991	0	15.50685222	3.049858894	4.074917955	0.636487728	7.543876355	-3.549852328	0.010097597	0.031356211	AT4G04408	NC_003075.7	2184059	2184400	-	342	transcribed_pseudogene	pseudogene of histone H2A 4~AT4G04408.1	-
834000	23.49149266	20.4743218	17	4.135160591	9.149576683	9.168565398	20.32193815	7.484434224	1.43986138	0.010190486	0.031608883	MUD12.10	NC_003076.8	16026047	16028483	+	1880	protein_coding	Protein kinase superfamily protein	Pkinase
835948	0.978812194	2.791952972	2	9.30411133	8.132957052	12.22475386	1.923588389	9.887274082	-2.35524871	0.01019653	0.031623138	OFP3	NC_003076.8	23589550	23591197	-	1648	protein_coding	ovate family protein 3	-
6241044	0.978812194	4.653254954	3	7.236531035	16.2659141	13.24348335	2.877355716	12.24864283	-2.082467425	0.010247094	0.03175291	AT1G47271	NC_003070.9	17328813	17330536	+	818	protein_coding	Cystathionine beta-synthase (CBS) family protein	CBS
841732	0.978812194	1.861301981	2	12.40548177	6.099717789	9.168565398	1.613371392	9.22458832	-2.513886128	0.010257337	0.031780144	F8L10.14	NC_003070.9	19740400	19743449	-	1242	protein_coding	thioredoxin family protein	-
819222	30.34317801	15.82106684	30	12.40548177	12.19943558	6.112376932	25.38808162	10.23909809	1.307973809	0.010264213	0.031796936	T3F17.20	NC_003071.7	18961283	18962423	+	1141	protein_coding	Late embryogenesis abundant (LEA) hydroxyproline-rich glycoprotein family	-
824192	4.89406097	5.583905944	2	16.54064236	7.11633742	21.39331926	4.159322305	15.01676635	-1.844916402	0.010329869	0.031945967	AT3G50300	NC_003074.8	18643860	18645510	+	1651	protein_coding	HXXXD-type acyl-transferase family protein	-
828245	31.32199021	34.43408666	32	14.47306207	20.33239263	12.22475386	32.58535896	15.67673619	1.055649454	0.010464531	0.032289285	ENDO3	NC_003075.7	11480321	11482765	+	1279	protein_coding	endonuclease 3	-
4386139	11.74574633	8.375858917	9	24.81096355	12.19943558	37.69299108	9.707201748	24.90113007	-1.360071108	0.010545582	0.03250253	ycf1	NC_000932.1	123884	129244	-	5361	protein_coding	-	-
829327	6.851685358	1.861301981	18	0	1.016619631	2.037458977	8.904329113	1.018026203	3.118894354	0.010547031	0.03250253	CYP82C2	NC_003075.7	15462350	15464563	+	1835	protein_coding	cytochrome P450%2C family 82%2C subfamily C%2C polypeptide 2	p450
832286	7.830497552	3.722603963	1	0	0	0	4.184367172	0	4.475782232	0.010564267	0.032528115	MS1	NC_003076.8	7367635	7370295	-	2194	protein_coding	RING/FYVE/PHD zinc finger superfamily protein	PHD
831395	3.915248776	4.653254954	6	10.33790148	15.24929447	21.39331926	4.85616791	15.66017174	-1.69162987	0.010581612	0.03257693	T20K14.40	NC_003076.8	5009687	5011856	+	2133	protein_coding	Plant calmodulin-binding protein-like protein	-
827281	18.59743169	21.40497279	36	11.37169163	13.21605521	6.112376932	25.33413482	10.23337459	1.306048843	0.010603028	0.032629067	AT4G15975	NC_003075.7	9051871	9053241	+	1371	protein_coding	RING/U-box superfamily protein	-
826718	6.851685358	10.2371609	12	3.101370443	2.033239263	0	9.696282085	1.711536569	2.505403722	0.01065441	0.032747463	Resistance_Methylated_Gene_1	NC_003075.7	6811103	6817339	+	3521	protein_coding	Disease resistance protein (TIR-NBS-LRR class) family	TIR
823841	3.915248776	3.722603963	1	9.30411133	12.19943558	14.26221284	2.879284246	11.92191992	-2.042359583	0.010712001	0.032901881	AT3G46880	NC_003074.8	17265234	17266266	+	521	protein_coding	hypothetical protein	-
28720025	0	0.930650991	0	7.236531035	5.083098157	4.074917955	0.310216997	5.464849049	-3.975403931	0.010714272	0.032901881	AT4G08925	NC_003075.7	16341960	16342266	-	307	lncRNA	other RNA	-
28720505	0	3.722603963	2	11.37169163	13.21605521	6.112376932	1.907534654	10.23337459	-2.409987031	0.010880839	0.033380537	AT5G02865	NC_003076.8	5967101	5967987	-	887	lncRNA	other RNA	-
827434	9.78812194	8.375858917	11	24.81096355	22.36563189	22.41204875	9.721326952	23.19621473	-1.256812924	0.011079869	0.033879901	MAP70-5	NC_003075.7	9656652	9659576	-	2069	protein_coding	microtubule-associated proteins 70-5	-
5007848	13.70337072	22.33562378	17	41.35160591	34.56506747	30.56188466	17.67966483	35.49285268	-1.002136289	0.01113995	0.034055885	AT1G74458	NC_003070.9	27986797	27987856	+	864	protein_coding	transmembrane protein	-
843031	0	0	2	2.067580296	8.132957052	12.22475386	0.666666667	7.47509707	-3.520744762	0.011157194	0.034084751	CYP735A2	NC_003070.9	25061673	25065446	-	1993	protein_coding	cytochrome P450%2C family 735%2C subfamily A%2C polypeptide 2	p450
837588	3.915248776	4.653254954	5	13.43927192	13.21605521	17.31840131	4.522834577	14.65790948	-1.696725154	0.011194053	0.034173459	ZFP5	NC_003070.9	3449567	3451226	+	1536	protein_coding	zinc finger protein 5	-
842266	3.915248776	6.514556935	12	0	2.033239263	0	7.476601904	0.677746421	3.454985419	0.011224038	0.034260212	TH7	NC_003070.9	21952597	21953480	-	640	protein_coding	thioredoxin H-type 7	-
833905	22.51268046	15.82106684	31	11.37169163	11.18281595	4.074917955	23.1112491	8.876475175	1.37867769	0.01126326	0.034346341	MXF12.130	NC_003076.8	15662582	15663527	-	830	protein_coding	RmlC-like cupins superfamily protein	-
816056	34.25842679	40.0179926	29	17.57443251	13.21605521	20.37458977	34.42547313	17.05502583	1.015040379	0.011371422	0.034618184	AT2G15630	NC_003071.7	6814453	6816568	+	2116	protein_coding	Pentatricopeptide repeat (PPR) superfamily protein	-
28716232	27.40674143	17.68236882	18	12.40548177	6.099717789	5.093647443	21.02970342	7.866282335	1.4201724	0.011416861	0.034746831	AT1G05035	NC_003070.9	1444983	1446116	+	363	protein_coding	hypothetical protein	-
3767753	0	2.791952972	0	7.236531035	8.132957052	8.149835909	0.930650991	7.839774665	-3.034743558	0.011424518	0.034765289	T12H3.11	NC_003071.7	2611034	2616254	+	5221	pseudogene	hypothetical protein	-
836072	7.830497552	3.722603963	13	2.067580296	0	1.018729489	8.184367172	1.028769928	2.99353274	0.01146063	0.034846056	F2O15.26	NC_003076.8	23994170	23995865	-	1509	protein_coding	2-oxoglutarate (2OG) and Fe(II)-dependent oxygenase superfamily protein	2OG-FeII_Oxy
836655	33.2796146	16.75171783	32	10.33790148	8.132957052	16.29967182	27.34377748	11.59017678	1.235404648	0.011585624	0.035177144	MNA5.2	NC_003076.8	26095143	26096114	-	972	protein_coding	hypothetical protein	-
826433	0.978812194	8.375858917	3	0	0	0	4.118223704	0	4.456607536	0.011671099	0.035392397	glycosylphosphatidylinositol-anchored_lipid_protein_transfer_4	NC_003075.7	5536545	5538310	-	947	protein_coding	Bifunctional inhibitor/lipid-transfer protein/seed storage 2S albumin superfamily protein	-
830653	3.915248776	4.653254954	3	0	0	0	3.85616791	0	4.358444757	0.011713376	0.035505816	MBK20.3	NC_003076.8	2404539	2405557	-	882	protein_coding	Oleosin family protein	-
28717014	0	0	0	4.135160591	4.066478526	3.056188466	0	3.752609194	-4.395300898	0.011729095	0.035544735	AT1G09165	NC_003070.9	12055742	12056190	-	449	misc_RNA	novel transcribed region~AT1G09165.1	-
7922311	14.68218291	17.68236882	7	29.97991429	23.38225152	34.63680261	13.12151724	29.33298947	-1.154806336	0.011772526	0.035659939	AT1G74875	NC_003070.9	28128470	28129745	-	732	protein_coding	F-box protein	-
835349	4.89406097	9.306509907	7	1.033790148	1.016619631	0	7.066856959	0.683469926	3.374205082	0.011842194	0.035846552	F6N7.21	NC_003076.8	21378702	21379744	+	749	protein_coding	Copper transport protein family	-
817640	0.978812194	3.722603963	1	13.43927192	10.16619631	6.112376932	1.900472052	9.905948389	-2.364463145	0.011875782	0.035943243	TBL43	NC_003071.7	13149414	13152542	+	1707	protein_coding	TRICHOME BIREFRINGENCE-LIKE 43	-
817302	0.978812194	3.722603963	4	13.43927192	18.29915337	5.093647443	2.900472052	12.27735758	-2.079994551	0.012163731	0.036718098	ATC	NC_003071.7	11773187	11774746	+	995	protein_coding	centroradiali	-
826606	11.74574633	2.791952972	8	23.7771734	22.36563189	15.28094233	7.512566433	20.47458254	-1.45351836	0.012209673	0.036831334	T9A4.19	NC_003075.7	6327917	6329751	+	1123	protein_coding	RING/U-box superfamily protein	-
28716749	0	0	0	4.135160591	5.083098157	2.037458977	0	3.751905909	-4.39508705	0.012376021	0.037276513	AT1G07957	NC_003070.9	20260311	20260398	+	88	snoRNA	other RNA	-
837338	0.978812194	0	0	3.101370443	3.049858894	10.18729489	0.326270731	5.446174741	-3.971526788	0.012395761	0.037325678	T6D22.26	NC_003070.9	2562769	2563706	-	938	protein_coding	Histone superfamily protein	Histone
28719650	1.957624388	0.930650991	0	5.168950739	14.23267484	4.074917955	0.96275846	7.825514511	-3.017291881	0.01252831	0.03767893	AT4G05650	NC_003075.7	5669154	5669541	-	388	lncRNA	other RNA	-
826623	8.809309746	3.722603963	7	16.54064236	16.2659141	21.39331926	6.510637903	18.06662524	-1.478164615	0.012705005	0.038141205	HKT1	NC_003075.7	6391854	6395922	+	1930	protein_coding	high-affinity K+ transporter 1	-
6241017	6.851685358	2.791952972	2	0	0	0	3.881212777	0	4.366041592	0.012796719	0.038363816	AT3G60961	NC_003074.8	22541319	22552529	+	599	protein_coding	P-loop containing nucleoside triphosphate hydrolases superfamily protein	ADK
838793	11.74574633	13.02911387	10	24.81096355	19.315773	34.63680261	11.59162007	26.25451305	-1.177511732	0.012888414	0.03860163	DREB26	NC_003070.9	7696427	7697831	+	1405	protein_coding	Integrase-type DNA-binding superfamily protein	AP2
837697	4.89406097	0.930650991	6	0	0	0	3.941570654	0	4.384354461	0.013200813	0.039434562	T23J18.20	NC_003070.9	3875442	3877323	-	1488	protein_coding	Sulfite exporter TauE/SafE family protein	-
837870	7.830497552	13.95976486	6	32.04749458	21.34901226	16.29967182	9.263420804	23.23205955	-1.318751219	0.013285981	0.039641951	F3F19.15	NC_003070.9	4474684	4478005	+	1886	protein_coding	Cellulase (glycosyl hydrolase family 5) protein	-
28720066	7.830497552	6.514556935	5	12.40548177	25.41549079	16.29967182	6.448351496	18.04021479	-1.483654693	0.013524085	0.040284588	AT4G09375	NC_003075.7	17311769	17312229	+	461	lncRNA	other RNA	-
823713	15.6609951	16.75171783	15	34.11507488	28.46534968	32.59934364	15.80423765	31.7265894	-1.004279736	0.01354213	0.040332839	AT3G45710	NC_003074.8	16782588	16784772	+	1969	protein_coding	Major facilitator superfamily protein	-
836337	25.44911704	26.98887873	21	10.33790148	7.11633742	14.26221284	24.47933193	10.57215058	1.212450583	0.013563187	0.040383285	AGL42	NC_003076.8	24964646	24968607	+	1603	protein_coding	AGAMOUS-like 42	K-box
820699	13.70337072	4.653254954	6	0	3.049858894	0	8.118875223	1.016619631	2.990034462	0.013850627	0.041141688	AT3G14710	NC_003074.8	4941481	4943064	+	1402	protein_coding	RNI-like superfamily protein	-
838996	38.17367557	33.50343567	24	15.50685222	16.2659141	15.28094233	31.89237041	15.68456955	1.024879287	0.013913721	0.041286939	T23E23.1	NC_003070.9	8425724	8427235	-	1512	protein_coding	transmembrane protein	-
838750	7.830497552	4.653254954	5	17.57443251	20.33239263	12.22475386	5.827917502	16.71052634	-1.521399475	0.01404015	0.041611873	F24J8.12	NC_003070.9	7531312	7532745	-	1434	protein_coding	TPRXL	-
828786	13.70337072	18.61301981	13	43.41918621	21.34901226	30.56188466	15.10546351	31.77669438	-1.069165557	0.014149113	0.041912071	F10M23.130	NC_003075.7	13487457	13489376	+	1685	protein_coding	GDSL-like Lipase/Acylhydrolase superfamily protein	Lipase_GDSL
816073	4.89406097	5.583905944	1	0	0	0	3.825988971	0	4.349056958	0.014377851	0.042482482	F19G14.22	NC_003071.7	6873417	6874784	-	1106	protein_coding	Cupredoxin superfamily protein	-
832399	5.872873164	5.583905944	9	12.40548177	21.34901226	21.39331926	6.818926369	18.38260443	-1.435159164	0.01440778	0.042543688	MKD15.21	NC_003076.8	7858545	7859201	-	657	protein_coding	GRAM domain protein/ABA-responsive-like protein	GRAM
5007692	0	0	0	7.236531035	1.016619631	3.056188466	0	3.769779711	-4.400678775	0.014436061	0.042617592	AT1G12672	NC_003070.9	4318309	4319090	+	632	protein_coding	thionin-like protein	-
829672	12.72455852	13.02911387	14	2.067580296	2.033239263	7.131106421	13.25122413	3.743975326	1.821764495	0.014491908	0.042747801	LOG5	NC_003075.7	16746189	16748455	+	1666	protein_coding	Putative lysine decarboxylase family protein	-
821704	16.6398073	13.95976486	12	8.270321182	3.049858894	1.018729489	14.19985739	4.112969855	1.79174548	0.014753563	0.04340826	DXPS1	NC_003074.8	7573560	7576721	-	2426	protein_coding	1-deoxy-D-xylulose 5-phosphate synthase 1	-
844767	3.915248776	7.445207926	11	14.47306207	18.29915337	26.48696671	7.453485567	19.75306071	-1.408853083	0.014783536	0.043473027	ycf3	NC_000932.1	42584	44591	-	507	protein_coding	-	TPR_1
843669	0.978812194	1.861301981	0	5.168950739	4.066478526	13.24348335	0.946704725	7.492970873	-2.962413829	0.014835111	0.04359535	T9L24.44	NC_003070.9	27573114	27575273	+	1486	protein_coding	Cytochrome P450 superfamily protein	p450
3771483	17.61861949	12.09846288	12	33.08128473	25.41549079	28.52442568	13.90569412	29.00706707	-1.061185312	0.0148593	0.043637085	K3K7.9	NC_003076.8	20724578	20726479	+	1101	protein_coding	RNA-binding KH domain-containing protein	-
843506	8.809309746	13.95976486	18	26.87854384	35.5816871	24.44950773	13.58969154	28.96991289	-1.093423502	0.014908246	0.043763174	F14O23.14	NC_003070.9	26989318	26990617	+	1045	protein_coding	hypothetical protein	-
28720146	7.830497552	10.2371609	11	16.54064236	24.39887116	27.50569619	9.689219483	22.8150699	-1.236116271	0.014919831	0.043791297	LSH9	NC_003075.7	10250601	10253148	+	2548	protein_coding	LIGHT-DEPENDENT SHORT HYPOCOTYLS-like protein (DUF640)	-
822180	9.78812194	13.02911387	9	28.94612414	18.29915337	25.46823722	10.60574527	24.23783824	-1.18866848	0.015070794	0.044216569	AT3G25855	NC_003074.8	9459411	9460299	-	568	protein_coding	Copper transport protein family	-
834852	0	6.514556935	3	15.50685222	13.21605521	9.168565398	3.171518978	12.63049094	-1.979945203	0.015079	0.044222825	THAS1	NC_003076.8	19456837	19461706	+	2656	protein_coding	thalianol synthase 1	-
28717467	0.978812194	6.514556935	9	0	0	1.018729489	5.49778971	0.339576496	3.906498801	0.015120547	0.044314929	AT2G00580	NC_003071.7	6218913	6220347	+	1289	misc_RNA	novel transcribed region~AT2G00580.2	-
814682	5.872873164	7.445207926	9	19.64201281	15.24929447	22.41204875	7.439360363	19.10111868	-1.361347912	0.015126841	0.044327427	MLP329	NC_003071.7	239669	240687	+	940	protein_coding	MLP-like protein 329	-
842419	9.78812194	10.2371609	13	0	6.099717789	1.018729489	11.00842761	2.372815759	2.208373428	0.015197017	0.044498896	AT1G61255	NC_003070.9	22589098	22589789	-	692	protein_coding	hypothetical protein	-
6241037	4.89406097	23.26627477	7	2.067580296	5.083098157	0	11.72011191	2.383559484	2.301547419	0.015203659	0.04450509	AT5G44585	NC_003076.8	17984527	17986431	+	1457	protein_coding	hypothetical protein	-
843520	11.74574633	9.306509907	9	27.91233399	17.28253373	24.44950773	10.01741875	23.21479182	-1.212366329	0.01530937	0.04474681	SUC5	NC_003070.9	27058381	27060786	+	1863	protein_coding	Major facilitator superfamily protein	-
837061	7.830497552	27.91952972	25	10.33790148	7.11633742	4.074917955	20.25000909	7.176385618	1.49936214	0.015395645	0.044949621	AT1G05575	NC_003070.9	1661550	1662259	-	710	protein_coding	transmembrane protein	-
837762	6.851685358	10.2371609	6	19.64201281	25.41549079	14.26221284	7.696282085	19.77323881	-1.356512619	0.015477578	0.045161369	F12F1.2	NC_003070.9	4095246	4095883	+	437	protein_coding	Bifunctional inhibitor/lipid-transfer protein/seed storage 2S albumin superfamily protein	-
842938	61.66516822	52.11645548	55	106.4803852	127.0774539	125.3037271	56.26054123	119.6205221	-1.089207776	5.47E-07	3.72E-06	MYB20	NC_003070.9	24677121	24678580	+	1384	protein_coding	myb domain protein 20	Myb_DNA-binding
818746	11.74574633	12.09846288	7	18.60822266	34.56506747	19.35586028	10.28140307	24.17638347	-1.230751273	0.015538989	0.045292162	AtPRX25	NC_003071.7	17296894	17298725	-	1114	protein_coding	peroxidase superfamily protein	-
824481	18.59743169	4.653254954	14	1.033790148	5.083098157	3.056188466	12.41689555	3.057692257	2.015531015	0.01569029	0.045689584	UGT73D1	NC_003074.8	19697607	19699392	-	1786	protein_coding	UDP-glucosyl transferase 73D1	UDPGT
821392	30.34317801	31.64213368	19	4.135160591	17.28253373	13.24348335	26.9951039	11.55372589	1.223868269	0.015715307	0.045738956	NUC-L2	NC_003074.8	6404053	6407946	-	2252	protein_coding	nucleolin like 2	RRM_1
823608	6.851685358	9.306509907	10	25.84475369	28.46534968	11.20602438	8.719398422	21.83870925	-1.324283694	0.015814677	0.045973046	AT3G44770	NC_003074.8	16315932	16319707	+	2314	protein_coding	transmembrane protein%2C putative (DUF626)	-
28716502	27.40674143	31.64213368	34	14.47306207	21.34901226	9.168565398	31.01629171	14.99687991	1.047931164	0.015835022	0.046019941	AT1G06473	NC_003070.9	11471861	11472650	-	790	lncRNA	other RNA	-
3766812	1.957624388	0.930650991	1	6.202740887	6.099717789	11.20602438	1.296091793	7.836161017	-2.599255457	0.015844311	0.046029336	51358.TRNA-PRO-25	NC_003070.9	10089898	10089969	+	72	tRNA	tRNA-Pro	-
837908	2.936436582	3.722603963	9	0	0	1.018729489	5.219680182	0.339576496	3.82905975	0.015882868	0.046122176	T6J4.21	NC_003070.9	4622550	4624081	-	1435	protein_coding	hypothetical protein (DUF1262)	-
821687	17.61861949	19.54367081	6	1.033790148	5.083098157	6.112376932	14.3874301	4.076421746	1.819774516	0.016021882	0.046482608	AT3G21330	NC_003074.8	7507240	7509186	+	1814	protein_coding	basic helix-loop-helix (bHLH) DNA-binding superfamily protein	-
842488	33.2796146	33.50343567	12	16.54064236	8.132957052	8.149835909	26.26101675	10.94114511	1.267363768	0.016349751	0.047276859	F8K4.12	NC_003070.9	22893101	22894064	+	964	protein_coding	senescence regulator (Protein of unknown function%2C DUF584)	-
823864	12.72455852	21.40497279	13	31.01370443	36.59830673	27.50569619	15.70984377	31.70590245	-1.008599418	0.016368465	0.047324708	AT3G47110	NC_003074.8	17347103	17350953	-	3735	protein_coding	Leucine-rich repeat protein kinase family protein	LRRNT_2
820157	17.61861949	7.445207926	14	3.101370443	3.049858894	5.093647443	13.02127581	3.74829226	1.793273244	0.016414367	0.047438585	F8A24.22	NC_003074.8	3061945	3063594	+	1120	protein_coding	Calcineurin-like metallo-phosphoesterase superfamily protein	Metallophos
838619	3.915248776	3.722603963	3	0	0	0	3.545950913	0	4.236573335	0.016500725	0.047631455	F14O10.9	NC_003070.9	7032070	7033329	+	1260	protein_coding	syringolide-induced protein	-
818907	18.59743169	13.95976486	16	5.168950739	6.099717789	6.112376932	16.18573218	5.79368182	1.480855492	0.016550912	0.047763703	ATPMEPCRD	NC_003071.7	17902370	17904443	+	1964	protein_coding	Plant invertase/pectin methylesterase inhibitor superfamily	-
832194	12.72455852	45.60189855	20	7.236531035	10.16619631	14.26221284	26.10881902	10.55498006	1.309797174	0.016817686	0.048405689	BGAL7	NC_003076.8	7010451	7014249	+	2852	protein_coding	beta-galactosidase 7	-
823751	1.957624388	7.445207926	6	0	1.016619631	0	5.134277438	0.33887321	3.810055919	0.016936754	0.048697069	AT3G46080	NC_003074.8	16922514	16923299	-	786	protein_coding	C2H2-type zinc finger family protein	-
818025	9.78812194	8.375858917	4	1.033790148	2.033239263	0	7.387993619	1.022343137	2.854434909	0.016970806	0.048769302	JAZ7	NC_003071.7	14573030	14573952	+	823	protein_coding	jasmonate-zim-domain protein 7	Zim
834336	7.830497552	4.653254954	13	18.60822266	22.36563189	21.39331926	8.494584169	20.78905794	-1.299083008	0.017178984	0.049231548	K24F5.2	NC_003076.8	17336291	17337884	-	922	protein_coding	transmembrane protein%2C putative (Protein of unknown function%2C DUF599)	-
28720699	1.957624388	2.791952972	6	0	0	0	3.583192453	0	4.248757805	0.017326698	0.04960281	AT5G05145	NC_003076.8	13098738	13101272	+	1654	misc_RNA	AT5G05145.4	-
836055	18.59743169	18.61301981	8	23.7771734	38.631546	31.58061415	15.0701505	31.32977785	-1.052040562	0.017388007	0.049726455	F2O15.2	NC_003076.8	23945332	23946430	-	1099	protein_coding	hypothetical protein	-
816622	34.25842679	24.19692576	21	14.47306207	10.16619631	12.22475386	26.48511752	12.28800408	1.108610521	0.0174353	0.049802768	ERF53	NC_003071.7	8985959	8987302	+	1344	protein_coding	Integrase-type DNA-binding superfamily protein	AP2
818630	20.55505607	5.583905944	12	35.14886502	28.46534968	21.39331926	12.71298734	28.33584466	-1.161097505	0.017503541	0.049965029	LAC5	NC_003071.7	16857959	16860779	-	2162	protein_coding	laccase 5	-
